# Supplementary material for: Palaeodietary traits of large mammals from the middle Miocene of Gračanica (Bugojno Basin, Bosnia-Herzegovina)
Source: Paleobiodivers Paleoenviron. 2020 Jun 11;100(2):457–77. doi: 10.1007/s12549-020-00435-2 (PMC7320953; doi:10.1007/s12549-020-00435-2)
Supplement: Supplementary file 1 — (XLSX 77 kb) [file 12549_2020_435_MOESM1_ESM.xlsx]

## Sheet: Sheet1
Palaeodietary traits of large mammals from the middle Miocene of Gračanica (Bugojno Basin, Bosnia-Herzegovina)
Journal: Palaeobiodiversity and Palaeoenvironments
Alexandros Xafis*, Juha Saarinen, Katharina Bastl, Doris Nagel, Friðgeir Grímsson
*corresponding author: Department of Palaeontology, Faculty of Earth Sciences, University of Vienna, 1090 Vienna, Austria
e-mail: alexandros.xafis@univie.ac.at; alxafis@gmail.com
Online Resource 1. Recent comparative dental microwear dataset (raw data)
Inventory number	Family	Species	Element	Sin/Dex	F.Scr.	C.Scr.	HC.Scr.	Cr.Scr.	G	S.P.	L.P.	S.P.p	L.P.p.	Total Scratches	Total Pits	Collection
ZMB_Mam_47179	Bovidae	Bos gaurus	P3	dex	14	10	1	0	+	0	6	3	0	25	9	MfN
ZMB_Mam_47179	Bovidae	Bos gaurus	M2	dex	23	3	0	0	+	0	4	3	0	26	7	MfN
ZMB_Mam_85047	Bovidae	Bos gaurus	P3	dex	23	6	0	1	-	0	11	2	0	29	13	MfN
ZMB_Mam_85047	Bovidae	Bos gaurus	M2	dex	18	7	2	0	-	0	10	1	0	27	11	MfN
ZMB_Mam_85047	Bovidae	Bos gaurus	m2	sin	24	0	2	1	+	0	9	2	0	26	11	MfN
ZMB_Mam_85047	Bovidae	Bos gaurus	p3	sin	22	6	2	1	+	0	8	0	0	30	8	MfN
ZMB_Mam_85047	Bovidae	Bos gaurus	M2	sin	9	9	5	2	+	0	7	0	0	23	7	MfN
ZMB_Mam_85047	Bovidae	Bos gaurus	P4	dex	22	9	0	0	-	0	6	4	0	31	10	MfN
ZMB_Mam_85047	Bovidae	Bos gaurus	p2	sin	19	4	0	0	-	0	5	2	2	23	9	MfN
ZMB_Mam_85047	Bovidae	Bos gaurus	P3	sin	16	5	6	0	+	0	4	2	5	27	11	MfN
ZMB_Mam_85047	Bovidae	Bos gaurus	P4	sin	18	5	6	0	+	18	0	10	1	29	29	MfN
ZMB_Mam_85047	Bovidae	Bos gaurus	p4	sin	16	7	1	0	-	9	0	4	1	24	14	MfN
ZMB_Mam_105365	Bovidae	Connochaetes taurinus	P3	sin	16	4	3	3	-	10	6	2	0	23	18	MfN
ZMB_Mam_105365	Bovidae	Connochaetes taurinus	p3	sin	19	8	0	0	-	13	5	1	0	27	19	MfN
ZMB_Mam_105365	Bovidae	Connochaetes taurinus	p4	sin	14	9	2	1	-	12	3	2	0	25	17	MfN
ZMB_Mam_40946	Bovidae	Connochaetes taurinus	M2	sin	15	11	0	2	-	0	23	0	0	26	23	MfN
ZMB_Mam_40946	Bovidae	Connochaetes taurinus	P4	sin	21	4	0	0	-	0	19	0	0	25	19	MfN
ZMB_Mam_40946	Bovidae	Connochaetes taurinus	P3	dex	21	8	2	0	-	2	16	0	0	31	18	MfN
ZMB_Mam_40946	Bovidae	Connochaetes taurinus	P3	sin	21	6	0	0	-	6	12	0	0	27	18	MfN
ZMB_Mam_40946	Bovidae	Connochaetes taurinus	M2	dex	17	10	1	0	-	16	9	0	0	28	25	MfN
ZMB_Mam_40946	Bovidae	Connochaetes taurinus	m2	dex	21	11	1	3	-	6	8	0	0	33	14	MfN
ZMB_Mam_40946	Bovidae	Connochaetes taurinus	p2	dex	18	8	3	5	-	0	7	0	0	29	7	MfN
ZMB_Mam_40946	Bovidae	Connochaetes taurinus	P4	dex	13	12	0	2	-	13	6	0	0	25	19	MfN
ZMB_Mam_40946	Bovidae	Connochaetes taurinus	p3	dex	17	8	6	0	-	18	1	1	0	31	20	MfN
ZMB_Mam_28395	Bovidae	Kobus ellipsiprimnus	M2	dex	19	9	1	0	-	14	12	0	0	29	26	MfN
ZMB_Mam_28395	Bovidae	Kobus ellipsiprimnus	p4	dex	22	4	0	2	-	26	9	1	0	26	36	MfN
ZMB_Mam_28395	Bovidae	Kobus ellipsiprimnus	p2	dex	23	4	0	0	-	16	6	1	0	27	23	MfN
ZMB_Mam_68140	Bovidae	Kobus ellipsiprimnus	p4	dex	22	8	0	0	-	0	15	3	1	30	19	MfN
ZMB_Mam_68140	Bovidae	Kobus ellipsiprimnus	m2	sin	15	8	0	0	-	3	13	0	1	23	17	MfN
ZMB_Mam_68140	Bovidae	Kobus ellipsiprimnus	M2	dex	24	11	0	0	-	10	6	3	0	35	19	MfN
ZMB_Mam_68140	Bovidae	Kobus ellipsiprimnus	P2	dex	23	10	0	3	-	18	5	1	0	33	24	MfN
ZMB_Mam_68140	Bovidae	Kobus ellipsiprimnus	p3	sin	22	7	1	0	-	10	5	0	0	30	15	MfN
ZMB_Mam_68140	Bovidae	Kobus ellipsiprimnus	P3	dex	19	12	0	3	-	12	4	2	0	31	18	MfN
ZMB_Mam_68140	Bovidae	Kobus ellipsiprimnus	p3	dex	18	8	1	5	-	14	3	0	0	27	17	MfN
ZMB_Mam_68140	Bovidae	Kobus ellipsiprimnus	p4	sin	22	4	0	0	-	12	3	2	0	26	17	MfN
ZMB_Mam_68140	Bovidae	Kobus ellipsiprimnus	m2	dex	18	6	0	0	-	20	0	0	0	24	20	MfN
ZMB_Mam_58398	Bovidae	Litocranius walleri	M2	dex	0	6	0	0	+	50	13	0	0	6	63	MfN
ZMB_Mam_58398	Bovidae	Litocranius walleri	P3	dex	0	2	0	0	+	64	12	0	0	2	76	MfN
ZMB_Mam_58398	Bovidae	Litocranius walleri	P2	dex	4	0	0	0	-	81	9	0	0	4	90	MfN
ZMB_Mam_58399	Bovidae	Litocranius walleri	P4	sin	0	4	0	0	-	48	31	6	0	4	85	MfN
ZMB_Mam_58399	Bovidae	Litocranius walleri	P2	sin	7	0	0	0	-	45	25	0	0	7	70	MfN
ZMB_Mam_58399	Bovidae	Litocranius walleri	P3	sin	5	3	0	0	-	58	15	1	0	8	74	MfN
ZMB_Mam_58399	Bovidae	Litocranius walleri	M2	sin	1	2	1	0	+	48	8	5	0	4	61	MfN
ZMB_Mam_43972	Bovidae	Ovibos moschatus	m2	dex	20	7	0	2	-	0	6	2	0	27	8	MfN
ZMB_Mam_43973	Bovidae	Ovibos moschatus	p4	sin	19	5	2	0	+	8	24	1	0	26	33	MfN
ZMB_Mam_43973	Bovidae	Ovibos moschatus	p3	sin	10	13	0	0	+	5	6	3	0	23	14	MfN
ZMB_Mam_46239	Cervidae	Muntiakus muntjak	P3	dex	17	8	0	0	+	0	22	2	3	25	27	MfN
ZMB_Mam_91134	Cervidae	Muntiakus muntjak	p3	dex	9	8	0	0	-	12	42	0	0	17	54	MfN
ZMB_Mam_91134	Cervidae	Muntiakus muntjak	m2	dex	2	9	2	0	+	32	23	0	1	13	56	MfN
ZMB_Mam_91134	Cervidae	Muntiakus muntjak	p4	dex	5	5	2	0	-	8	19	1	0	12	28	MfN
ZMB_Mam_91134	Cervidae	Muntiakus muntjak	P2	sin	8	7	0	0	+	50	10	3	0	15	63	MfN
ZMB_Mam_91134	Cervidae	Muntiakus muntjak	M2	sin	0	6	5	0	+	42	10	5	0	11	57	MfN
ZMB_Mam_91134	Cervidae	Muntiakus muntjak	P3	sin	12	6	0	0	+	32	8	2	0	18	42	MfN
ZMB_Mam_91138	Cervidae	Muntiakus muntjak	p3	dex	19	7	0	1	+	25	22	3	0	26	50	MfN
ZMB_Mam_91138	Cervidae	Muntiakus muntjak	P2	sin	19	7	1	0	+	20	19	1	0	27	40	MfN
ZMB_Mam_91138	Cervidae	Muntiakus muntjak	p4	dex	22	6	1	0	+	20	12	3	1	29	36	MfN
ZMB_Mam_91138	Cervidae	Muntiakus muntjak	m2	dex	19	5	0	0	-	48	11	2	1	24	62	MfN
ZMB_Mam_91138	Cervidae	Muntiakus muntjak	P4	sin	19	9	0	0	+	18	10	0	1	28	29	MfN
ZMB_Mam_91138	Cervidae	Muntiakus muntjak	p3	sin	12	6	0	0	+	30	6	1	2	18	39	MfN
ZMB_Mam_91138	Cervidae	Muntiakus muntjak	M2	sin	0	9	1	1	+	10	6	3	0	10	19	MfN
ZMB_Mam_91138	Cervidae	Muntiakus muntjak	p2	sin	5	7	1	0	-	51	4	0	0	13	55	MfN
ZMB_Mam_91138	Cervidae	Muntiakus muntjak	P3	sin	21	7	1	0	+	16	0	0	1	29	17	MfN
ZMB_Mam_9438	Cervidae	Muntiakus muntjak	P3	dex	15	10	3	0	-	0	16	0	0	28	16	MfN
ZMB_Mam_9438	Cervidae	Muntiakus muntjak	P2	dex	25	3	1	0	-	0	10	0	0	29	10	MfN
ZMB_Mam_9438	Cervidae	Muntiakus muntjak	M2	dex	15	8	2	0	-	0	10	2	1	25	13	MfN
ZMB_Mam_38872	Cervidae	Rangifer tarandus	m2	sin	9	12	0	0	+	7	24	0	0	21	31	MfN
ZMB_Mam_38872	Cervidae	Rangifer tarandus	p4	sin	12	7	1	0	+	19	21	2	0	20	42	MfN
ZMB_Mam_38872	Cervidae	Rangifer tarandus	p3	sin	10	9	0	0	+	0	19	0	1	19	20	MfN
ZMB_Mam_38872	Cervidae	Rangifer tarandus	m2	dex	7	15	0	6	+	36	15	0	2	22	53	MfN
ZMB_Mam_38872	Cervidae	Rangifer tarandus	p3	dex	14	4	0	1	+	21	11	3	1	18	36	MfN
ZMB_Mam_38872	Cervidae	Rangifer tarandus	p2	dex	18	1	0	3	+	34	9	2	0	19	45	MfN
ZMB_Mam_38872	Cervidae	Rangifer tarandus	p2	sin	22	7	0	1	+	17	5	0	0	29	22	MfN
ZMB_Mam_38872	Cervidae	Rangifer tarandus	p4	dex	6	13	0	0	-	52	5	0	0	19	57	MfN
ZMB_Mam_56260	Cervidae	Rangifer tarandus	P2	sin	16	5	5	0	+	0	21	5	0	26	26	MfN
ZMB_Mam_56260	Cervidae	Rangifer tarandus	P3	sin	18	5	4	5	+	0	13	0	1	27	14	MfN
ZMB_Mam_56260	Cervidae	Rangifer tarandus	M2	sin	20	6	4	0	+	0	4	5	0	30	9	MfN
ZMB_Mam_56260	Cervidae	Rangifer tarandus	P4	sin	18	14	2	2	+	40	3	3	0	34	46	MfN
NMW 6027	Equidae	Equus africanus	m2	sin	17	8	1.5	0	+	1.5	12.5	3	0	26.5	17	NHMW
NMW 6027	Equidae	Equus africanus	P3	sin	15	10	1	1	+	15	8	1	0	26	24	NHMW
NMW 6027	Equidae	Equus africanus	p3	sin	13.5	7	1	3.5	+	9.5	5.5	1.5	0	21.5	16.5	NHMW
NMW 5563/ST 342	Equidae	Equus asinus	m2	sin	15.5	10.5	1	0	-	9	6	3	0	27	18	NHMW
NMW 5563/ST 342	Equidae	Equus asinus	p3	sin	15	7	0.5	1.5	-	10	6	1	0	22.5	17	NHMW
NMW 7487	Equidae	Equus asinus	m2	sin	16	11	2	0	+	5	8	1	0	29	14	NHMW
NMW 7487	Equidae	Equus asinus	P3	sin	16	9	1	2	+	6	8	0	0	26	14	NHMW
NMW 7487	Equidae	Equus asinus	p3	sin	21	7	1.5	0	+	8	4	0	0	29.5	12	NHMW
NMW 382	Equidae	Equus burchellii	M2	sin	17	9	1	0	-	7	9	0	0	27	16	NHMW
NMW 382	Equidae	Equus burchellii	p3	sin	16	7.5	1	1	-	10.5	8	0.5	0	24.5	19	NHMW
NMW 382	Equidae	Equus burchellii	m2	sin	15	12	1.5	1.5	+	8.5	6	1	0	28.5	15.5	NHMW
NMW 382	Equidae	Equus burchellii	P3	sin	15.5	8.5	1	1	-	11	6	0.5	0	25	17.5	NHMW
NMW 7482/B 5679	Equidae	Equus burchellii	P3	sin	20	7.5	1.5	0.5	+	6	10	0.5	0	29	16.5	NHMW
NMW 7482/B 5679	Equidae	Equus burchellii	m2	sin	14.5	7.5	1.5	1	+	8	10	1	0	23.5	19	NHMW
NMW 7482/B 5679	Equidae	Equus burchellii	p3	sin	13	9	1	1	-	10	8	0	0	23	18	NHMW
NMW 7482/B 5679	Equidae	Equus burchellii	M2	sin	18.5	7.5	2.5	0	+	5.5	6	1	0	28.5	12.5	NHMW
NMW 383	Equidae	Equus caballus	P3	sin	19.5	6.5	1	2	-	11	6	0	0	27	17	NHMW
NMW 383	Equidae	Equus caballus	p3	sin	14	8	0	2	-	12	4	1	0	22	17	NHMW
NMW 3061	Equidae	Equus grevyi	m2	sin	14	6	2	0	+	9	7	0	0	22	16	NHMW
NMW 3061	Equidae	Equus grevyi	M2	sin	19.5	7.5	2.5	0	+	6	7	0.5	0	29.5	13.5	NHMW
NMW 3061	Equidae	Equus grevyi	P3	sin	17	9.5	1.5	1	-	7.5	6	0.5	0	28	14	NHMW
NMW 3061	Equidae	Equus grevyi	p3	sin	12	6	1.5	2.5	-	11	4	1	0	19.5	16	NHMW
NMW 5562/B 5681	Equidae	Equus grevyi	P3	sin	12.5	6.5	2.5	1.5	-	8.5	8	1	0	21.5	17.5	NHMW
NMW 5562/B 5681	Equidae	Equus grevyi	m2	sin	14	8	0	0	+	13	7	0	0	22	20	NHMW
NMW 5562/B 5681	Equidae	Equus grevyi	p3	sin	11.5	8	2	2	+	10	5.5	0	0	21.5	15.5	NHMW
NMW 5562/B 5684	Equidae	Equus grevyi	M2	sin	14	7	1	2	-	8	7	0	0	22	15	NHMW
NMW 5566	Equidae	Equus kiang	P3	sin	12.5	7.5	2	0	+	4.5	8.5	0.5	0	22	13.5	NHMW
NMW 5566	Equidae	Equus kiang	M2	sin	11	9	2	2	+	10	6	3	0	22	19	NHMW
NMW 5566	Equidae	Equus kiang	m2	sin	12.5	8	0	1	+	9	5	0	0	20.5	14	NHMW
NMW 5566	Equidae	Equus kiang	p4	sin	13.5	5	0.5	1	-	7.5	5	1	0	19	13.5	NHMW
NMW 5567	Equidae	Equus kiang	P3	sin	13	8	2	1.5	+	4.5	8	2.5	0	23	15	NHMW
NMW 5567	Equidae	Equus kiang	m2	sin	12	5	1.5	0	+	11	6	1	0	18.5	18	NHMW
NMW 5567	Equidae	Equus kiang	M2	sin	12.5	8	1	1	+	7	5.5	1	0	21.5	13.5	NHMW
NMW 5567	Equidae	Equus kiang	p3	sin	12.5	5	1.5	1	+	10	4	1	0	19	15	NHMW
ZMB_Mam_31781	Giraffidae	Giraffa camelopardalis	p4	dex	3	2	0	0	+	69	25	0	1	5	95	MfN
ZMB_Mam_31781	Giraffidae	Giraffa camelopardalis	P2	sin	1	3	1	0	+	81	12	0	0	5	93	MfN
ZMB_Mam_31781	Giraffidae	Giraffa camelopardalis	p3	dex	9	2	0	0	+	68	12	2	1	11	83	MfN
ZMB_Mam_31781	Giraffidae	Giraffa camelopardalis	p3	sin	9	0	1	0	+	82	12	2	0	10	96	MfN
ZMB_Mam_31781	Giraffidae	Giraffa camelopardalis	P3	sin	1	2	1	0	-	83	10	1	0	4	94	MfN
ZMB_Mam_31781	Giraffidae	Giraffa camelopardalis	P4	sin	4	2	0	0	+	84	10	0	1	6	95	MfN
ZMB_Mam_31781	Giraffidae	Giraffa camelopardalis	m2	dex	6	4	0	0	-	81	10	2	0	10	93	MfN
ZMB_Mam_31781	Giraffidae	Giraffa camelopardalis	M2	sin	1	3	0	0	+	72	10	0	1	4	83	MfN
ZMB_Mam_31781	Giraffidae	Giraffa camelopardalis	p4	sin	1	3	0	0	+	89	8	1	0	4	98	MfN
ZMB_Mam_31781	Giraffidae	Giraffa camelopardalis	m2	sin	5	5	1	0	-	82	8	0	0	11	90	MfN
ZMB_Mam_32372	Giraffidae	Giraffa camelopardalis	p2	sin	2	2	0	0	+	72	21	1	0	4	94	MfN
ZMB_Mam_32372	Giraffidae	Giraffa camelopardalis	p4	sin	7	0	3	0	-	82	17	0	0	10	99	MfN
ZMB_Mam_32372	Giraffidae	Giraffa camelopardalis	m2	sin	5	3	2	0	-	74	17	1	1	10	93	MfN
ZMB_Mam_32372	Giraffidae	Giraffa camelopardalis	p3	sin	5	2	0	2	+	77	12	3	0	7	92	MfN
ZMB_Mam_32373	Giraffidae	Giraffa camelopardalis	p3	dex	3	4	0	0	-	67	23	1	0	7	91	MfN
ZMB_Mam_32373	Giraffidae	Giraffa camelopardalis	m2	dex	2	2	1	0	-	75	20	0	0	5	95	MfN
ZMB_Mam_32373	Giraffidae	Giraffa camelopardalis	P2	dex	3	2	0	0	+	73	17	1	0	5	91	MfN
ZMB_Mam_32373	Giraffidae	Giraffa camelopardalis	M2	dex	6	4	0	0	+	70	15	0	0	10	85	MfN
ZMB_Mam_32373	Giraffidae	Giraffa camelopardalis	P3	dex	0	2	0	0	+	82	14	0	1	2	97	MfN
ZMB_Mam_32373	Giraffidae	Giraffa camelopardalis	P4	dex	2	2	1	0	+	82	11	2	0	5	95	MfN
ZMB_Mam_32373	Giraffidae	Giraffa camelopardalis	p2	dex	8	0	0	0	+	67	8	1	0	8	76	MfN
ZMB_Mam_32373	Giraffidae	Giraffa camelopardalis	p4	dex	5	1	0	1	+	82	8	1	0	6	91	MfN
ZMB_Mam_84954	Giraffidae	Giraffa camelopardalis	p2	dex	4	4	1	0	+	68	15	0	0	9	83	MfN
ZMB_Mam_84954	Giraffidae	Giraffa camelopardalis	m2	dex	3	2	1	0	-	74	15	2	1	6	92	MfN
ZMB_Mam_84954	Giraffidae	Giraffa camelopardalis	p4	dex	5	0	3	0	+	83	9	2	1	8	95	MfN
ZMB_Mam_84954	Giraffidae	Giraffa camelopardalis	p3	dex	8	1	1	0	-	81	7	2	1	10	91	MfN
ZMB_Mam_84955	Giraffidae	Giraffa camelopardalis	P2	sin	3	3	0	0	+	73	20	0	0	6	93	MfN
ZMB_Mam_84955	Giraffidae	Giraffa camelopardalis	P3	sin	2	4	0	2	-	65	20	2	0	6	87	MfN
ZMB_Mam_84955	Giraffidae	Giraffa camelopardalis	P4	sin	2	3	0	0	+	71	20	1	0	5	92	MfN
ZMB_Mam_84955	Giraffidae	Giraffa camelopardalis	p2	sin	4	0	0	0	+	69	17	2	1	4	89	MfN
ZMB_Mam_84955	Giraffidae	Giraffa camelopardalis	p3	sin	1	1	1	2	+	77	15	1	2	3	95	MfN
ZMB_Mam_84955	Giraffidae	Giraffa camelopardalis	M2	sin	3	4	0	0	+	77	12	0	0	7	89	MfN
ZMB_Mam_84955	Giraffidae	Giraffa camelopardalis	m2	sin	4	1	0	0	-	78	10	1	1	5	90	MfN
ZMB_Mam_84955	Giraffidae	Giraffa camelopardalis	p4	sin	2	2	0	0	-	90	8	0	0	4	98	MfN
ZMB_Mam_84960	Giraffidae	Giraffa camelopardalis	M2	dex	4	5	0	0	+	81	15	1	1	9	98	MfN
ZMB_Mam_84960	Giraffidae	Giraffa camelopardalis	P4	dex	9	3	0	2	+	76	13	0	0	12	89	MfN
ZMB_Mam_84960	Giraffidae	Giraffa camelopardalis	P2	dex	2	3	0	0	-	85	12	0	0	5	97	MfN
ZMB_Mam_108208	Proboscidea	Elephas maximus	M1	dex	11	5	1	3	-	30	6	2	4	17	42	MfN
ZMB_Mam_108208	Proboscidea	Elephas maximus	M2	sin	7	4	2	2	-	34	5	4	2	13	45	MfN
ZMB_Mam_108208	Proboscidea	Elephas maximus	M2	dex	11.5	5	2.5	2.5	-	27.5	6.5	1	0	19	35	MfN
ZMB_Mam_108208	Proboscidea	Elephas maximus	M1	sin	8	8	1	2	+	43	4	2	1	17	50	MfN
ZMB_Mam_108208	Proboscidea	Elephas maximus	m2	dex	12.5	5	1.5	2.5	-	35	7	0	0	19	42	MfN
ZMB_Mam_108208	Proboscidea	Elephas maximus	m2	sin	9.5	6	0.5	2	-	38.5	8	0.5	0	16	47	MfN
ZMB_Mam_108209	Proboscidea	Elephas maximus	M1	sin	8	7	3.5	3	+	30	6	2.5	0	18.5	38.5	MfN
ZMB_Mam_108209	Proboscidea	Elephas maximus	M1	dex	8	4	1	2	+	35	2	0	0	13	37	MfN
ZMB_Mam_108209	Proboscidea	Elephas maximus	m1	sin	15	5	2	4	+	39	4	4	0	22	47	MfN
ZMB_Mam_108209	Proboscidea	Elephas maximus	m1	dex	9	7	0	0	-	43	7	2	0	16	52	MfN
ZMB_Mam_108210	Proboscidea	Elephas maximus	m3	sin	9	6.5	4	3	-	33	7	3	0	19.5	43	MfN
ZMB_Mam_108210	Proboscidea	Elephas maximus	m2	sin	7.5	5	1	0.5	+	46	7	0.5	0	13.5	53.5	MfN
ZMB_Mam_108212	Proboscidea	Elephas maximus	m2	dex	8.5	3.5	1.5	1	-	44	4	0.5	0	13.5	48.5	MfN
ZMB_Mam_108212	Proboscidea	Elephas maximus	m2	sin	10	4	1	1	+	34	8	2	1	15	45	MfN
ZMB_Mam_108211	Proboscidea	Elephas maximus	m3	dex	9	7.5	3	3	-	30.5	7	1	0	19.5	38.5	MfN
ZMB_Mam_108211	Proboscidea	Elephas maximus	M3	dex	15	7	4	3	-	35	5	1	0	26	41	MfN
ZMB_Mam_108213	Proboscidea	Elephas maximus	m3	dex	8	4	3	3	+	40	5	0	1	15	46	MfN
ZMB_Mam_108213	Proboscidea	Elephas maximus	m3	sin	9	7	2	3	-	28	4	8	0	18	40	MfN
ZMB_Mam_083326	Proboscidea	Elephas maximus	m2	dex	11	4	0	2	-	41	4	1	0	15	46	MfN
ZMB_Mam_083326	Proboscidea	Elephas maximus	m2	sin	13	8	1	3	-	46	5	1	0	22	52	MfN
ZMB_Mam_083326	Proboscidea	Elephas maximus	M2	sin	7	10	2	2	-	28	3	7	0	19	38	MfN
ZMB_Mam_083326	Proboscidea	Elephas maximus	M2	dex	9	5	1	2	-	32	5	0	0	15	37	MfN
ZMB_Mam_083327	Proboscidea	Elephas maximus	M2	dex	9	5	3	2	+	33	9	4	0	17	46	MfN
ZMB_Mam_083327	Proboscidea	Elephas maximus	m2	dex	7	3	4.5	2	+	33	4	2	1	14.5	40	MfN
ZMB_Mam_083327	Proboscidea	Elephas maximus	m2	sin	8	6	2	1	+	33	4	1	0	16	38	MfN
ZMB_Mam_083327	Proboscidea	Elephas maximus	M2	sin	14	5	0	2	+	28	5	3	1	19	37	MfN
NMW 73413	Proboscidea	Elephas maximus	m3	dex	7	5	2	0	-	37	8	1	0	14	46	NHMW
NMW 73413	Proboscidea	Elephas maximus	m3	sin	9	5	2	2	-	35	10	1.5	0	18	46.5	NHMW
ZMB_Mam_007135	Proboscidea	Loxodonta africana	M3	dex	14	6	2	3	+	19	6	0	0	25	25	MfN
ZMB_Mam_011423	Proboscidea	Loxodonta africana	M3	sin	10	6	2.5	2.5	+	22.5	4	1	0	21	27.5	MfN
ZMB_Mam_011432	Proboscidea	Loxodonta africana	m3	dex	12	4	1	3	+	20	6	1	0	20	27	MfN
ZMB_Mam_011968	Proboscidea	Loxodonta africana	M2	sin	15	2	1	3	-	33	5	0	0	21	38	MfN
ZMB_Mam_012638	Proboscidea	Loxodonta africana	M2	sin	11	7	0	4	-	27	5	1	0	22	33	MfN
ZMB_Mam_013589	Proboscidea	Loxodonta africana	m2	sin	13	3	0.5	2	-	43	12.5	0.5	0	18.5	56	MfN
ZMB_Mam_019755	Proboscidea	Loxodonta africana	M2	sin	17	2	0	3	+	27	4	0	0	22	31	MfN
ZMB_Mam_019755	Proboscidea	Loxodonta africana	m2	sin	14	4	0.5	3	-	23	7.5	0	0	21.5	30.5	MfN
ZMB_Mam_021049	Proboscidea	Loxodonta africana	M2	sin	12	4	3	3	+	27	6	3	1	22	37	MfN
ZMB_Mam_024822	Proboscidea	Loxodonta africana	D4	dex	14	4.5	1.5	2	+	26.5	3.5	0	0	22	30	MfN
ZMB_Mam_024822	Proboscidea	Loxodonta africana	D4	sin	13	7	1.5	4	-	24	3.5	0	0	25.5	27.5	MfN
ZMB_Mam_027803	Proboscidea	Loxodonta africana	m2	dex	15	6	1	2	-	32	8	0	0	24	40	MfN
ZMB_Mam_027803	Proboscidea	Loxodonta africana	M2	sin	10	5	1	2	+	32	5	0	0	18	37	MfN
ZMB_Mam_029558	Proboscidea	Loxodonta africana	m2	sin	12	5	1	2	+	22	5	2	0	20	29	MfN
ZMB_Mam_029558	Proboscidea	Loxodonta africana	M2	sin	15.5	5	1	4	-	23.5	5	2	0	25.5	30.5	MfN
ZMB_Mam_030261	Proboscidea	Loxodonta africana	M3	dex	10	3	1	3	-	31	6	0	0	17	37	MfN
ZMB_Mam_034202	Proboscidea	Loxodonta africana	M2	sin	13.5	6.5	0	1.5	-	29	4.5	1	0	21.5	34.5	MfN
ZMB_Mam_037807	Proboscidea	Loxodonta africana	m3	sin	11.5	3	1.5	2.5	+	45.5	4	2	0	18.5	51.5	MfN
ZMB_Mam_037807	Proboscidea	Loxodonta africana	M3	dex	13	6	0	3	+	27	8	0	0	22	35	MfN
ZMB_Mam_041822	Proboscidea	Loxodonta africana	m2	sin	14.5	4	1	2.5	+	26.5	5.5	1	0	22	33	MfN
ZMB_Mam_041822	Proboscidea	Loxodonta africana	M2	sin	10	4.5	1	3.5	+	27.5	6	0	0	19	33.5	MfN
ZMB_Mam_083329	Proboscidea	Loxodonta africana	M1	sin	8.5	6.5	2.5	2.5	+	21.5	4.5	1	0.5	20	27.5	MfN
RBINS 10858	Proboscidea	Loxodonta cyclotis	m2	dex	6.5	5.5	0.5	4	-	59	5.5	0.5	0	12.5	65	RBINS
RBINS 12.677	Proboscidea	Loxodonta cyclotis	M2	dex	7	6	0	5	-	65	7	0	0	13	72	RBINS
RBINS 10858	Proboscidea	Loxodonta cyclotis	M2	sin	7	5	1	4	-	64	0	2	0	13	66	RBINS
RBINS 19917	Proboscidea	Loxodonta cyclotis	m2	dex	7.5	4.5	0.5	3.5	-	65	4.5	0	0	12.5	69.5	RBINS
RBINS 19919	Proboscidea	Loxodonta cyclotis	M3	sin	6	7	0	5	-	60	8	0	0	13	68	RBINS
RBINS 10858	Proboscidea	Loxodonta cyclotis	M2	dex	8	5	0.5	4.5	-	64.5	4	0	0	13.5	68.5	RBINS
RBINS 19913	Proboscidea	Loxodonta cyclotis	m3	sin	7	5	1	3	-	68	4	0	0	13	72	RBINS
RBINS 19917	Proboscidea	Loxodonta cyclotis	M2	sin	6.5	5.5	0.5	5	-	67	5.5	1	0.5	12.5	74	RBINS
RBINS 19917	Proboscidea	Loxodonta cyclotis	m1	dex	10	4	1	5	-	65	4	1	1	15	71	RBINS
RBINS 19917	Proboscidea	Loxodonta cyclotis	m1	sin	9	5	0	5	-	69	4	0	0	14	73	RBINS
RBINS 12.677	Proboscidea	Loxodotna cyclotis	m2	dex	10	6	0	5	-	67	5	2	1	16	75	RBINS
RBINS 19919	Proboscidea	Loxodonta cyclotis	m3	dex	8.5	7	0.5	4.5	-	645	5.5	5	0	16	655.5	RBINS
RBINS 10858	Proboscidea	Loxodonta cyclotis	m2	sin	10	4	1	3	-	63	7	0	0	15	70	RBINS
RBINS 19919	Proboscidea	Loxodonta cyclotis	m3	dex	6	7	0.5	4.5	-	65.5	3	0.5	0	13.5	69	RBINS
NMW 3086/ST 318	Rhinocerotidae	Ceratotherium simum	M2	dex	20	9	1	0	+	10	12	1	0	30	23	NHMW
NMW 3086/ST 318	Rhinocerotidae	Ceratotherium simum	m2	sin	14	9	1	2	+	8	12	1	0	24	21	NHMW
NMW 3086/ST 318	Rhinocerotidae	Ceratotherium simum	p2	dex	20	6	1	3	-	10	5	0.5	0	27	15.5	NHMW
NMW 4279	Rhinocerotidae	Diceros bicornis	p4	sin	16.5	6	0.5	1	+	9	10.5	1.5	0	23	21	NHMW
NMW 4279	Rhinocerotidae	Diceros bicornis	p3	dex	17	5.5	1.5	1	-	10.5	5.5	0.5	0	24	16.5	NHMW
NMW 4291/ST 320	Rhinocerotidae	Diceros bicornis	m2	dex	13	6	0.5	2	+	11	9	1.5	0	19.5	21.5	NHMW
NMW 4291/ST 320	Rhinocerotidae	Diceros bicornis	P2	sin	13	6	2	2	+	14	8	2	0	21	24	NHMW
NMW 4291/ST 320	Rhinocerotidae	Diceros bicornis	P3	sin	12	2	2.5	2	+	23.5	7.5	3	1	16.5	35	NHMW
NMW 4291/ST 320	Rhinocerotidae	Diceros bicornis	p2	sin	22	9	0.5	3.5	+	11.5	6	3.5	1	31.5	22	NHMW
NMW 4291/ST 320	Rhinocerotidae	Diceros bicornis	p3	sin	19	7	1	1	+	11	6	1	0	27	18	NHMW
NMW 4296	Rhinocerotidae	Rhinoceros sondaicus	m1	sin	17	2	0	0	+	13	12	1	0	19	26	NHMW
NMW 4296	Rhinocerotidae	Rhinoceros sondaicus	M2	dex	19	6	3	0	+	20	11	3	0	28	34	NHMW
NMW 4296	Rhinocerotidae	Rhinoceros sondaicus	m1	dex	24.5	4.5	0	3	+	11.5	7.5	0	0	29	19	NHMW
NMW 37591	Rhinocerotidae	Rhinoceros unicornis	m1	sin	17	4	0	2	+	9	17	0	0	21	26	NHMW
NMW 37591	Rhinocerotidae	Rhinoceros unicornis	m2	sin	21	2	0	2	+	11	7	2	0	23	20	NHMW
NMW 37991	Rhinocerotidae	Rhinoceros unicornis	m1	dex	13	4.5	1	1.5	+	11	8.5	3	0	18.5	22.5	NHMW
NMW 1627	Suidae	Babyrousa babyrussa	P4	dex	14.5	8	1.5	1	-	26	11	1.5	0.5	24	39	NHMW
NMW 1627	Suidae	Babyrousa babyrussa	m2	sin	15	7	2	3	-	23	10	1	1	24	35	NHMW
NMW 1627	Suidae	Babyrousa babyrussa	M2	dex	13	5	1	2	-	25	9	1	1	19	36	NHMW
NMW 3064	Suidae	Babyrousa babyrussa	M2	sin	16	7	0	3	-	24	12	1	0	23	37	NHMW
NMW 3064	Suidae	Babyrousa babyrussa	m2	sin	17	5.5	0.5	2.5	+	27.5	11	3	0	23	41.5	NHMW
NMW 5207	Suidae	Babyrousa babyrussa	m2	sin	16	5.5	2	2	+	27	11.5	2.5	0	23.5	41	NHMW
NMW 5208	Suidae	Babyrousa babyrussa	m2	sin	13	7.5	1.5	2	-	28.5	10	2.5	1	22	42	NHMW
NMW 5208	Suidae	Babyrousa babyrussa	M2	dex	14.5	5	1	1.5	-	28.5	10	2	2	20.5	42.5	NHMW
NMW 4282	Suidae	Hylochoerus meinertzhageni	m2	sin	10.5	4	1.5	0	+	42.5	7	2.5	0.5	16	52.5	NHMW
NMW 4292	Suidae	Hylochoerus meinertzhageni	M2	dex	14	6	2	2	+	47	12	1	0	22	60	NHMW
NMW 281	Suidae	Phacochoerus africanus	M3	dex	13	4	0	1	+	15	11	2	0	17	28	NHMW
NMW 281	Suidae	Phacochoerus africanus	m2	sin	12.5	2.5	0.5	2	+	19.5	8.5	1	0.5	15.5	29.5	NHMW
NMW 281	Suidae	Phacochoerus africanus	m3	sin	13.5	5.5	0	2	+	18	8	2	0.5	19	28.5	NHMW
NMW 3124	Suidae	Phacochoerus africanus	m3	sin	12.5	12.5	2	2	+	11	5	2.5	0	27	18.5	NHMW
NMW 23379	Suidae	Potamochoerus porcus	M2	dex	17	9	1.5	1.5	+	13.5	7.5	0	0	27.5	21	NHMW
NMW 5214	Suidae	Potamochoerus porcus	P4	dex	21	6	2	1	+	12	7	1	0	29	20	NHMW
NMW 5214	Suidae	Potamochoerus porcus	m2	dex	16.5	12.5	1.5	1	+	14.5	6	0	0	30.5	20.5	NHMW
NMW 5214	Suidae	Potamochoerus porcus	m2	sin	14	14	1	2	+	12	4	0	1	29	17	NHMW
NMW 5378	Suidae	Potamochoerus porcus	P3	dex	13	3	1	2	-	18	9	1	1	17	29	NHMW
NMW 5378	Suidae	Potamochoerus porcus	P4	dex	21	6	0	2	+	18	7	3	1	27	29	NHMW
NMW 5378	Suidae	Potamochoerus porcus	M2	dex	12.5	11	1	1.5	+	14.5	3	0	0	24.5	17.5	NHMW
NMW 3172	Suidae	Sus scrofa	m2	sin	5	12	1	2	+	16	7	3	0	18	26	NHMW
NMW 3202	Suidae	Sus scrofa	M2	dex	11	6	0	2	+	12	10	2	0	17	24	NHMW
NMW 3794	Suidae	Sus scrofa	P4	dex	18	7	1	1	+	11	7	2	0	26	20	NHMW
NMW 3794	Suidae	Sus scrofa	M2	dex	22	4	1	2	+	20	7	3	0	27	30	NHMW
NMW 3935	Suidae	Sus scrofa	m2	sin	10	11	2	2	+	18	8	2	0	23	28	NHMW
NMW 3935	Suidae	Sus scrofa	p4	sin	13	8	2	2	+	10	4	2	0	23	16	NHMW
NMW 3935	Suidae	Sus scrofa	P4	dex	12.5	10	3	2	-	7.5	3.5	1	0	25.5	12	NHMW
NMW 3935	Suidae	Sus scrofa	P3	dex	14	9	1	2	-	15	3	0	0	24	18	NHMW
NMW 3935	Suidae	Sus scrofa	M2	dex	11	9	2	1	+	31	2	1	0	22	34	NHMW
NMW 4229	Suidae	Sus scrofa	m2	sin	11	6	1	1.5	+	23	7	2.5	0	18	32.5	NHMW
NMW 4229	Suidae	Sus scrofa	m1	sin	13	5	0	2	+	8	4	0	0	18	12	NHMW
NMW 63975	Suidae	Sus scrofa	M2	sin	13	9	2	2	+	17	3	0	0	24	20	NHMW
NMW 3978	Suidae	Sus verrucosus	P3	dex	15	6	1	0	+	32	11	0	0	22	43	NHMW
NMW 3978	Suidae	Sus verrucosus	m2	sin	14	3	2	2	-	25	11	3	0	19	39	NHMW
NMW 3978	Suidae	Sus verrucosus	P4	dex	13	6	2	0	+	25	10	3	1	21	39	NHMW
NMW 3978	Suidae	Sus verrucosus	p4	sin	15	6	2	1	-	39	8	0	0	23	47	NHMW
NMW 4215	Suidae	Sus verrucosus	m2	sin	13	5	1	2	-	30	11	1	0	19	42	NHMW
NMW 4215	Suidae	Sus verrucosus	p4	sin	12	5	1	0	+	37	10	2	0	18	49	NHMW
NMW 4215	Suidae	Sus verrucosus	M2	dex	15	3	1	2	-	23	9	1	0	19	33	NHMW
NMW 125	Tapiridae	Tapirus bairdii	p3	sin	22	4	0.5	1.5		53	10	0	0	26.5	63	NHMW
NMW 125	Tapiridae	Tapirus bairdii	M2	sin	11	2	0	1	-	32	4	3	0	13	39	NHMW
NMW5197	Tapiridae	Tapirus bairdii	p4	sin	18	2	0	0	+	67	12	1	0	20	80	NHMW
NMW 1489	Tapiridae	Tapirus indicus	M2	sin	9	6	1	2	+	35	18	2	0	16	55	NHMW
NMW 1489	Tapiridae	Tapirus indicus	p4	sin	14	4	0	3	0	50	13	2	0	18	65	NHMW
NMW 1490	Tapiridae	Tapirus indicus	P4	sin	15	5	0.5	1	-	37	9.5	0	0	20.5	46.5	NHMW
NMW 1490	Tapiridae	Tapirus indicus	P3	sin	15.5	3.5	0.5	1	-	36.5	6	2	0	19.5	44.5	NHMW
NMW 5199	Tapiridae	Tapirus terrestris	M2	sin	12	4	1	1	-	43	9	0	0	17	52	NHMW
NMW 5199	Tapiridae	Tapirus terrestris	P3	sin	15	3	0	1	-	66	8	0	0	18	74	NHMW
NMW 1973/IR87	Tayssuidae	Tayassu pecari albirostris	P4	dex	10	3	0	2	+	12	6	5	1	13	24	NHMW
NMW 5224	Tayssuidae	Tayassu pecari albirostris	M2	dex	8	5	2	2	-	10	6	6	0	15	22	NHMW
ZMB_Mam_71107	Tragulidae	Tragulus javanicus	P4	sin	5	9	0	0	-	49	11	3	0	14	63	MfN
ZMB_Mam_71107	Tragulidae	Tragulus javanicus	P2	sin	0	11	1	3	-	48	10	3	0	12	61	MfN
ZMB_Mam_71107	Tragulidae	Tragulus javanicus	M2	sin	8	6	2	0	-	40	8	4	0	16	52	MfN
