# Supplementary material for: Palaeodietary traits of large mammals from the middle Miocene of Gračanica (Bugojno Basin, Bosnia-Herzegovina)
Source: Paleobiodivers Paleoenviron. 2020 Jun 11;100(2):457–77. doi: 10.1007/s12549-020-00435-2 (PMC7320953; doi:10.1007/s12549-020-00435-2)
Supplement: Supplementary file 2 — (XLSX 5853 kb) [file 12549_2020_435_MOESM2_ESM.xlsx]

## Sheet: Sheet1
Palaeodietary traits of large mammals from the middle Miocene of Gračanica (Bugojno Basin, Bosnia-Herzegovina)
Journal: Palaeobiodiversity and Palaeoenvironments
Alexandros Xafis*, Juha Saarinen, Katharina Bastl, Doris Nagel, Friðgeir Grímsson
*corresponding author: Department of Palaeontology, Faculty of Earth Sciences, University of Vienna, 1090 Vienna, Austria
e-mail: alexandros.xafis@univie.ac.at; alxafis@gmail.com
Online Resource 2. Recent comparative dental mesowear dataset (raw data)
Inventory number	Family	Species	Element	Sin/Dex	MWS	Collection
NMW 4651	Antilocapridae	Antilocapra americana	M2	sin	1	NMW
NMW 4651	Antilocapridae	Antilocapra americana	m2	sin	1	NMW
ZMB_Mam_43617	Antilocapridae	Antilocapra americana	M2	sin	1	ZMB_Mam
NMW 4651	Antilocapridae	Antilocapra americana	M1	sin	1.5	NMW
NMW 2188	Antilocapridae	Antilocapra americana	M2	sin	2	NMW
NMW 2188	Antilocapridae	Antilocapra americana	m2	dex	2	NMW
NMW 4651	Antilocapridae	Antilocapra americana	m1	sin	2	NMW
ZMB_Mam_43617	Antilocapridae	Antilocapra americana	M2	dex	2	ZMB_Mam
ZMB_Mam_43617	Antilocapridae	Antilocapra americana	m2	dex	2.5	ZMB_Mam
NMW 2188	Antilocapridae	Antilocapra americana	M1	sin	3	NMW
NMW 5300	Bovidae	Bubalus arnee	M2	sin	3	NMW
NMW 5300	Bovidae	Bubalus arnee	M3	sin	3	NMW
NMW E 1198	Bovidae	Bubalus arnee	M2	dex	3	NMW
NMW 7203	Bovidae	Bubalus arnee	M2	dex	3	NMW
NMW 7203	Bovidae	Bubalus arnee	M3	dex	3	NMW
NMW 5300	Bovidae	Bubalus arnee	M1	sin	4	NMW
NMW E 1198	Bovidae	Bubalus arnee	M1	dex	4	NMW
NMW 7203	Bovidae	Bubalus arnee	M1	dex	4	NMW
NMW 7056	Bovidae	Bison bison	M2	sin	3	NMW
NMW 7056	Bovidae	Bison bison	M1	sin	4	NMW
NMW 5540	Bovidae	Bison bison	M1	sin	4	NMW
NMW 5540	Bovidae	Bison bison	M2	sin	4	NMW
NMW 2322	Bovidae	Bison bonasus	M2	dex	3	NMW
NMW 2322	Bovidae	Bison bonasus	M3	dex	2.5	NMW
NMW 2320	Bovidae	Bison bonasus	M2	dex	3	NMW
NMW 2320	Bovidae	Bison bonasus	M3	dex	3	NMW
NMW 1592/B 3394	Bovidae	Bison bonasus	M1	dex	3.5	NMW
NMW 1592/B 3394	Bovidae	Bison bonasus	M2	dex	3	NMW
NMW 1592/B 3394	Bovidae	Bison bonasus	M3	dex	2.5	NMW
NMW 2583/ST 797	Bovidae	Bison bonasus	M2	dex	3	NMW
NMW 2583/ST 797	Bovidae	Bison bonasus	M3	dex	2.5	NMW
NMW 1595	Bovidae	Bison bonasus	M1	dex	3.5	NMW
NMW 1595	Bovidae	Bison bonasus	M2	dex	2	NMW
NMW 1595	Bovidae	Bison bonasus	M3	dex	2.5	NMW
NMW 2322	Bovidae	Bison bonasus	M1	dex	3	NMW
NMW 2320	Bovidae	Bison bonasus	M1	dex	3	NMW
NMW 2583/ST 797	Bovidae	Bison bonasus	M1	dex	3	NMW
NMW 3226	Bovidae	Alcelaphus buselaphus lichtensteinii	M2	sin	3	NMW
NMW 3226	Bovidae	Alcelaphus buselaphus lichtensteinii	M3	sin	3	NMW
NMW 3227	Bovidae	Alcelaphus buselaphus lichtensteinii	M2	dex	3	NMW
NMW 3227	Bovidae	Alcelaphus buselaphus lichtensteinii	M3	dex	3	NMW
NMW 361	Bovidae	Alcelaphus buselaphus lichtensteinii	M2	dex	3	NMW
NMW 361	Bovidae	Alcelaphus buselaphus lichtensteinii	M3	dex	3	NMW
NMW 681	Bovidae	Alcelaphus buselaphus lichtensteinii	M3	dex	3	NMW
NMW 1239	Bovidae	Alcelaphus buselaphus lichtensteinii	M2	dex	3	NMW
NMW 681	Bovidae	Alcelaphus buselaphus lichtensteinii	M2	dex	4	NMW
NMW 1239	Bovidae	Alcelaphus buselaphus lichtensteinii	M1	dex	4	NMW
NMW 3229	Bovidae	Syncerus caffer	M2	dex	3	NMW
NMW 3229	Bovidae	Syncerus caffer	M3	dex	3	NMW
NMW 5314	Bovidae	Syncerus caffer	M3	dex	3	NMW
NMW 62109	Bovidae	Syncerus caffer	M1	sin	4	NMW
NMW 62110	Bovidae	Syncerus caffer	M1	dex	4	NMW
NMW 62110	Bovidae	Syncerus caffer	M2	dex	3	NMW
NMW 62110	Bovidae	Syncerus caffer	M3	dex	3	NMW
NMW 62116	Bovidae	Syncerus caffer	M1	sin	3.5	NMW
NMW 62116	Bovidae	Syncerus caffer	M2	sin	3	NMW
NMW 5522	Bovidae	Syncerus caffer	M2	sin	3.5	NMW
NMW 1233	Bovidae	Syncerus caffer	M3	sin	3	NMW
NMW 3214	Bovidae	Syncerus caffer	M2	dex	3	NMW
NMW 31078	Bovidae	Syncerus caffer	M2	dex	3.5	NMW
NMW 31078	Bovidae	Syncerus caffer	M3	dex	3	NMW
NMW 3217	Bovidae	Syncerus caffer	M1	dex	4	NMW
NMW 3217	Bovidae	Syncerus caffer	M2	dex	3.5	NMW
NMW 3217	Bovidae	Syncerus caffer	M3	dex	3	NMW
NMW 3231	Bovidae	Syncerus caffer	M2	dex	3.5	NMW
NMW 3231	Bovidae	Syncerus caffer	M3	dex	3	NMW
NMW 3229	Bovidae	Syncerus caffer	M1	dex	3	NMW
NMW 5314	Bovidae	Syncerus caffer	M1	dex	3.5	NMW
NMW 5314	Bovidae	Syncerus caffer	M2	dex	3	NMW
NMW 65225	Bovidae	Syncerus caffer	M2	sin	4	NMW
NMW 62116	Bovidae	Syncerus caffer	M3	sin	4	NMW
NMW 5522	Bovidae	Syncerus caffer	M3	sin	4	NMW
NMW 62169	Bovidae	Syncerus caffer	M2	sin	4	NMW
NMW 31078	Bovidae	Syncerus caffer	M1	dex	4	NMW
NMW 3231	Bovidae	Syncerus caffer	M1	dex	4	NMW
NMW 62109	Bovidae	Syncerus caffer	M2	sin	5	NMW
NMW 65225	Bovidae	Syncerus caffer	M1	sin	5	NMW
NMW 1233	Bovidae	Syncerus caffer	M1	sin	5	NMW
NMW 1233	Bovidae	Syncerus caffer	M2	sin	5	NMW
NMW 5531	Bovidae	Syncerus caffer nanus	M2	dex	2.5	NMW
NMW 5531	Bovidae	Syncerus caffer nanus	M3	dex	2.5	NMW
NMW 5531	Bovidae	Syncerus caffer nanus	M1	dex	4	NMW
NMW 5527	Bovidae	Syncerus caffer nanus	M2	dex	3	NMW
NMW 5527	Bovidae	Syncerus caffer nanus	M3	dex	3	NMW
NMW 5527	Bovidae	Syncerus caffer nanus	M1	dex	4	NMW
NMW 1560	Bovidae	Naemorhedus caudatus	M2	dex	2	NMW
NMW 1560	Bovidae	Naemorhedus caudatus	M3	dex	2	NMW
NMW 1560	Bovidae	Naemorhedus caudatus	m1	sin	2	NMW
NMW 1560	Bovidae	Naemorhedus caudatus	m2	sin	2	NMW
NMW 1560	Bovidae	Naemorhedus caudatus	m3	sin	2	NMW
NMW 5278/B 5076	Bovidae	Naemorhedus crispus	M1	sin	2	NMW
NMW 5278/B 5076	Bovidae	Naemorhedus crispus	M2	sin	1.5	NMW
NMW 5278/B 5076	Bovidae	Naemorhedus crispus	M3	sin	1	NMW
NMW 2217	Bovidae	Kobus ellipsiprymnus	M1	dex	3.5	NMW
NMW 2217	Bovidae	Kobus ellipsiprymnus	M2	dex	3	NMW
NMW 3837	Bovidae	Kobus ellipsiprymnus	M2	sin	3	NMW
NMW 3836	Bovidae	Kobus ellipsiprymnus	M2	sin	2.5	NMW
NMW 3836	Bovidae	Kobus ellipsiprymnus	M3	sin	2.5	NMW
ZMB_Mam_68140	Bovidae	Kobus ellipsiprymnus	m2	sin	2.5	ZMB_Mam
NMW 355	Bovidae	Kobus ellipsiprymnus	M1	dex	3	NMW
NMW 355	Bovidae	Kobus ellipsiprymnus	M2	dex	3	NMW
NMW 355	Bovidae	Kobus ellipsiprymnus	M3	dex	3	NMW
NMW 3837	Bovidae	Kobus ellipsiprymnus	M1	sin	3	NMW
NMW 3837	Bovidae	Kobus ellipsiprymnus	M3	sin	3	NMW
NMW 3838	Bovidae	Kobus ellipsiprymnus	M2	sin	3	NMW
NMW 3838	Bovidae	Kobus ellipsiprymnus	M3	sin	3	NMW
NMW 3836	Bovidae	Kobus ellipsiprymnus	M1	sin	3	NMW
NMW 5366	Bovidae	Kobus ellipsiprymnus	M1	sin	3	NMW
NMW 5366	Bovidae	Kobus ellipsiprymnus	M2	sin	3	NMW
ZMB_Mam_68140	Bovidae	Kobus ellipsiprymnus	m2	dex	3	ZMB_Mam
ZMB_Mam_28395	Bovidae	Kobus ellipsiprymnus	M2	dex	3	ZMB_Mam
ZMB_Mam_28395	Bovidae	Kobus ellipsiprymnus	m2	dex	3	ZMB_Mam
ZMB_Mam_68140	Bovidae	Kobus ellipsiprymnus	M2	dex	3	ZMB_Mam
NMW 2327	Bovidae	Bos frontalis	M2	dex	2	NMW
NMW 2327	Bovidae	Bos frontalis	M3	dex	2	NMW
NMW 2326	Bovidae	Bos frontalis	M2	dex	2	NMW
NMW 2326	Bovidae	Bos frontalis	M3	dex	2	NMW
NMW 2327	Bovidae	Bos frontalis	M1	dex	3	NMW
NMW 2326	Bovidae	Bos frontalis	M1	dex	3	NMW
ZMB_Mam_85047	Bovidae	Bos gaurus	m2	sin	3.5	ZMB_Mam
ZMB_Mam_85047	Bovidae	Bos gaurus	M2	sin	3.5	ZMB_Mam
ZMB_Mam_47179	Bovidae	Bos gaurus	M2	dex	3	ZMB_Mam
ZMB_Mam_14802	Bovidae	Bos gaurus	M2	sin	3	ZMB_Mam
ZMB_mam_85047	Bovidae	Bos gaurus	M2	dex	3	ZMB_Mam
ZMB_Mam_47179	Bovidae	Bos gaurus	m2	sin	3.5	ZMB_Mam
NMW 2325	Bovidae	Bos javanicus	M2	sin	3	NMW
NMW 2325	Bovidae	Bos javanicus	M3	sin	3	NMW
NMW 2332	Bovidae	Bos javanicus	M1	dex	3	NMW
NMW 5543	Bovidae	Bos javanicus	M1	sin	3	NMW
NMW 5543	Bovidae	Bos javanicus	M2	sin	3	NMW
NMW 5543	Bovidae	Bos javanicus	M3	sin	3	NMW
NMW 2325	Bovidae	Bos javanicus	M1	sin	4	NMW
NMW 2332	Bovidae	Bos javanicus	M2	dex	3	NMW
NMW 2332	Bovidae	Bos javanicus	M3	dex	3	NMW
NMW 1935	Bovidae	Ovibos moschatus	m3	dex	3	NMW
NMW 1931	Bovidae	Ovibos moschatus	M2	sin	2.5	NMW
NMW 1935	Bovidae	Ovibos moschatus	M1	sin	3	NMW
NMW 1935	Bovidae	Ovibos moschatus	M2	sin	2.5	NMW
NMW 1935	Bovidae	Ovibos moschatus	M3	sin	2.5	NMW
NMW 1935	Bovidae	Ovibos moschatus	m1	dex	3.5	NMW
NMW 1935	Bovidae	Ovibos moschatus	m2	dex	2.5	NMW
NMW 5510	Bovidae	Ovibos moschatus	M3	dex	2.5	NMW
NMW 5510	Bovidae	Ovibos moschatus	m3	sin	3	NMW
NMW 5508	Bovidae	Ovibos moschatus	M2	sin	3	NMW
NMW 5508	Bovidae	Ovibos moschatus	M3	sin	3	NMW
NMW 5508	Bovidae	Ovibos moschatus	m1	sin	3.5	NMW
NMW 5508	Bovidae	Ovibos moschatus	m2	sin	2.5	NMW
NMW 5508	Bovidae	Ovibos moschatus	m3	sin	2.5	NMW
ZMB_Mam_43972	Bovidae	Ovibos moschatus	m2	sin	3	ZMB_Mam
ZMB_Mam_43973	Bovidae	Ovibos moschatus	M2	dex	3	ZMB_Mam
NMW 1931	Bovidae	Ovibos moschatus	M1	sin	4	NMW
NMW 1931	Bovidae	Ovibos moschatus	M3	sin	4	NMW
NMW 5510	Bovidae	Ovibos moschatus	M1	dex	4	NMW
NMW 5510	Bovidae	Ovibos moschatus	M2	dex	4	NMW
NMW 5510	Bovidae	Ovibos moschatus	m1	sin	4	NMW
NMW 5510	Bovidae	Ovibos moschatus	m2	sin	3.5	NMW
NMW 5508	Bovidae	Ovibos moschatus	M1	sin	3.5	NMW
NMW 61679	Bovidae	Tragelaphus strepsiceros	M1	sin	2.5	NMW
NMW 1228	Bovidae	Tragelaphus strepsiceros	m2	dex	2	NMW
NMW 1228	Bovidae	Tragelaphus strepsiceros	m3	dex	2	NMW
NMW 1228	Bovidae	Tragelaphus strepsiceros	m1	dex	2	NMW
NMW 1228	Bovidae	Tragelaphus strepsiceros	M2	sin	1.5	NMW
NMW 61679	Bovidae	Tragelaphus strepsiceros	M2	sin	1.5	NMW
NMW 61679	Bovidae	Tragelaphus strepsiceros	M3	sin	1	NMW
NMW 4583	Bovidae	Capricornis sumatrensis	M3	dex	1	NMW
NMW 4583	Bovidae	Capricornis sumatrensis	m3	sin	1	NMW
NMW 4583	Bovidae	Capricornis sumatrensis	M1	dex	2	NMW
NMW 4583	Bovidae	Capricornis sumatrensis	M2	dex	2	NMW
NMW 4583	Bovidae	Capricornis sumatrensis	m1	sin	2	NMW
NMW 4583	Bovidae	Capricornis sumatrensis	m2	sin	2	NMW
NMW 2558	Bovidae	Saiga tatarica	M2	sin	2	NMW
NMW 2558	Bovidae	Saiga tatarica	M3	sin	2	NMW
NMW 48469	Bovidae	Saiga tatarica	M2	sin	3	NMW
NMW 48469	Bovidae	Saiga tatarica	m2	sin	3	NMW
NMW 2558	Bovidae	Saiga tatarica	M1	sin	3	NMW
ZMB_Mam_40946	Bovidae	Connochaetes taurinus	M2	sin	3	ZMB_Mam
NMW 1237	Bovidae	Connochaetes taurinus	M2	sin	3	NMW
NMW 1236	Bovidae	Connochaetes taurinus	M3	sin	3	NMW
NMW 350	Bovidae	Connochaetes taurinus	M2	dex	3	NMW
NMW 305	Bovidae	Connochaetes taurinus	M3	sin	3	NMW
NMW 68020	Bovidae	Connochaetes taurinus	M2	dex	3	NMW
NMW 68020	Bovidae	Connochaetes taurinus	M3	dex	3	NMW
NMW 68020	Bovidae	Connochaetes taurinus	m2	sin	3.5	NMW
NMW 68020	Bovidae	Connochaetes taurinus	m3	sin	3	NMW
ZMB_Mam_40946	Bovidae	Connochaetes taurinus	M2	dex	3	ZMB_Mam
ZMB_Mam_40946	Bovidae	Connochaetes taurinus	m2	dex	3.5	ZMB_Mam
NMW 303	Bovidae	Connochaetes taurinus	M2	sin	4	NMW
NMW 302	Bovidae	Connochaetes taurinus	M2	dex	4	NMW
NMW 302	Bovidae	Connochaetes taurinus	M3	dex	4	NMW
NMW 1237	Bovidae	Connochaetes taurinus	M1	sin	5	NMW
NMW 1236	Bovidae	Connochaetes taurinus	M2	sin	4	NMW
NMW 350	Bovidae	Connochaetes taurinus	M1	dex	5	NMW
NMW 305	Bovidae	Connochaetes taurinus	M1	sin	4.5	NMW
NMW 305	Bovidae	Connochaetes taurinus	M2	sin	4	NMW
NMW 68020	Bovidae	Connochaetes taurinus	M1	dex	5	NMW
NMW 68020	Bovidae	Connochaetes taurinus	m1	sin	4	NMW
NMW 303	Bovidae	Connochaetes taurinus	M1	sin	5	NMW
NMW 302	Bovidae	Connochaetes taurinus	M1	dex	5	NMW
NMW 5558	Bovidae	Bos taurus	M3	dex	3	NMW
NMW 5558	Bovidae	Bos taurus	M2	dex	4	NMW
NMW 5557	Bovidae	Bos taurus	M2	dex	5	NMW
NMW 5557	Bovidae	Bos taurus	M3	dex	5	NMW
NMW 3878	Bovidae	Eudorcas thomsonii	M3	dex	1	NMW
NMW 3878	Bovidae	Eudorcas thomsonii	M1	dex	2	NMW
NMW 3878	Bovidae	Eudorcas thomsonii	M2	dex	2	NMW
NMW 3879	Bovidae	Eudorcas thomsonii	M2	sin	2	NMW
NMW 3879	Bovidae	Eudorcas thomsonii	M3	sin	2	NMW
NMW 3877	Bovidae	Eudorcas thomsonii	M3	sin	2	NMW
NMW 3870	Bovidae	Eudorcas thomsonii	M3	sin	2	NMW
NMW 3879	Bovidae	Eudorcas thomsonii	M1	sin	3	NMW
NMW 3877	Bovidae	Eudorcas thomsonii	M2	sin	3	NMW
NMW 3870	Bovidae	Eudorcas thomsonii	M2	sin	3	NMW
NMW 3867	Bovidae	Eudorcas thomsonii	M2	sin	3	NMW
NMW 3867	Bovidae	Eudorcas thomsonii	M3	sin	3	NMW
NMW 2203/B 5625	Bovidae	Litocranius walleri	M1	dex	2	NMW
NMW 2203/B 5625	Bovidae	Litocranius walleri	M2	dex	2	NMW
NMW 2203/B 5625	Bovidae	Litocranius walleri	m1	sin	2	NMW
NMW 2203/B 5625	Bovidae	Litocranius walleri	m2	sin	2	NMW
NMW 2203/B 5625	Bovidae	Litocranius walleri	m3	sin	2	NMW
NMW 3054/ST 400	Bovidae	Litocranius walleri	M1	sin	2	NMW
NMW 549	Bovidae	Litocranius walleri	M1	sin	2	NMW
ZMB_Mam_58400	Bovidae	Litocranius walleri	M2	sin	1.5	ZMB_Mam
ZMB_Mam_58398	Bovidae	Litocranius walleri	M2	sin	1.5	ZMB_Mam
ZMB_Mam_58400	Bovidae	Litocranius walleri	M2	dex	1.5	ZMB_Mam
NMW 3054/ST 400	Bovidae	Litocranius walleri	M2	sin	1.5	NMW
NMW 549	Bovidae	Litocranius walleri	M2	sin	1.5	NMW
NMW 3054/ST 400	Bovidae	Litocranius walleri	M3	sin	1	NMW
NMW 2203/B 5625	Bovidae	Litocranius walleri	M3	dex	1	NMW
NMW 549	Bovidae	Litocranius walleri	M3	sin	1	NMW
NMW F 2731	Cervidae	Capreolus capreolus	M1	sin	2.5	NMW
NMW F 2731	Cervidae	Capreolus capreolus	M2	sin	2.5	NMW
MNW F 2225	Cervidae	Capreolus capreolus	M1	sin	2	NMW
MNW F 2225	Cervidae	Capreolus capreolus	M2	sin	2	NMW
MNW F 2225	Cervidae	Capreolus capreolus	M3	sin	2	NMW
NMW 68941	Cervidae	Capreolus capreolus	M1	sin	2	NMW
NMW 40837	Cervidae	Capreolus capreolus	m1	sin	2	NMW
NMW F 2731	Cervidae	Capreolus capreolus	M3	sin	1.5	NMW
NMW 68941	Cervidae	Capreolus capreolus	M2	sin	1.5	NMW
NMW 68941	Cervidae	Capreolus capreolus	M3	sin	1	NMW
NMW 40837	Cervidae	Capreolus capreolus	M1	sin	1	NMW
NMW 40837	Cervidae	Capreolus capreolus	M2	sin	1	NMW
NMW 40837	Cervidae	Capreolus capreolus	M3	sin	1	NMW
NMW 40837	Cervidae	Capreolus capreolus	m2	sin	1	NMW
NMW 40837	Cervidae	Capreolus capreolus	m3	sin	1	NMW
NMW 72387	Cervidae	Cervus elaphus	M1	sin	2	NMW
NMW 72387	Cervidae	Cervus elaphus	m1	sin	2	NMW
NMW 29590	Cervidae	Cervus elaphus	M1	dex	2	NMW
NMW 29590	Cervidae	Cervus elaphus	M2	dex	2	NMW
NMW 68167	Cervidae	Cervus elaphus	M1	sin	2	NMW
NMW 68167	Cervidae	Cervus elaphus	m1	dex	2	NMW
NMW 29591	Cervidae	Cervus elaphus	M2	dex	1.5	NMW
NMW 68167	Cervidae	Cervus elaphus	m2	dex	1.5	NMW
NMW 8816	Cervidae	Cervus elaphus	M2	dex	1	NMW
NMW 72387	Cervidae	Cervus elaphus	M2	sin	1	NMW
NMW 72387	Cervidae	Cervus elaphus	M3	sin	1	NMW
NMW 72387	Cervidae	Cervus elaphus	m2	sin	1	NMW
NMW 72387	Cervidae	Cervus elaphus	m3	sin	1	NMW
NMW 29591	Cervidae	Cervus elaphus	M1	dex	1	NMW
NMW 29589	Cervidae	Cervus elaphus	M1	dex	1	NMW
NMW 29589	Cervidae	Cervus elaphus	M3	dex	1	NMW
NMW 68167	Cervidae	Cervus elaphus	M2	sin	1	NMW
NMW 68167	Cervidae	Cervus elaphus	M3	sin	1	NMW
NMW 68167	Cervidae	Cervus elaphus	m3	dex	1	NMW
NMW 8816	Cervidae	Cervus elaphus	M1	dex	0	NMW
NMW 29589	Cervidae	Cervus elaphus	M2	dex	0	NMW
NMW 1467	Cervidae	Muntiacus muntjak	M1	dex	0	NMW
NMW 1467	Cervidae	Muntiacus muntjak	M2	dex	0	NMW
NMW 3022	Cervidae	Muntiacus muntjak	M2	sin	0	NMW
NMW 3022	Cervidae	Muntiacus muntjak	M3	sin	0	NMW
NMW 5180/ST 1073	Cervidae	Muntiacus muntjak	M3	sin	1	NMW
NMW 5180/ST 1073	Cervidae	Muntiacus muntjak	m3	dex	1	NMW
NMW 3178	Cervidae	Muntiacus muntjak	M2	sin	1	NMW
NMW 3178	Cervidae	Muntiacus muntjak	M3	sin	1	NMW
NMW 3022	Cervidae	Muntiacus muntjak	M1	sin	1	NMW
NMW 3178	Cervidae	Muntiacus muntjak	M1	sin	1.5	NMW
ZMB_Mam_46239	Cervidae	Muntiacus muntjak	M2	sin	1.5	ZMB_Mam
ZMB_Mam_46239	Cervidae	Muntiacus muntjak	M2	dex	1.5	ZMB_Mam
NMW 2119	Cervidae	Muntiacus muntjak	M2	sin	2	NMW
NMW 2119	Cervidae	Muntiacus muntjak	m2	sin	2	NMW
NMW 5180/ST 1073	Cervidae	Muntiacus muntjak	M2	sin	2	NMW
NMW 5180/ST 1073	Cervidae	Muntiacus muntjak	m2	dex	2	NMW
ZMB_Mam_46239	Cervidae	Muntiacus muntjak	m2	sin	2	ZMB_Mam
ZMB_Mam_46239	Cervidae	Muntiacus muntjak	m2	dex	2	ZMB_Mam
ZMB_Mam_91134	Cervidae	Muntiacus muntjak	m2	sin	2.5	ZMB_Mam
ZMB_Mam_91134	Cervidae	Muntiacus muntjak	m2	dex	2.5	ZMB_Mam
ZMB_Mam_91138	Cervidae	Muntiacus muntjak	M2	sin	3	ZMB_Mam
NMW 1589	Cervidae	Capreolus pygargus	M2	sin	2	NMW
NMW 1589	Cervidae	Capreolus pygargus	m2	sin	2	NMW
NMW B 5905	Cervidae	Capreolus pygargus	M2	dex	2	NMW
NMW 2043	Cervidae	Capreolus pygargus	M1	sin	2	NMW
NMW 2043	Cervidae	Capreolus pygargus	M3	sin	2	NMW
NMW B 6055	Cervidae	Capreolus pygargus	M3	sin	2	NMW
NMW 2043	Cervidae	Capreolus pygargus	M2	sin	1.5	NMW
NMW B 6055	Cervidae	Capreolus pygargus	M2	sin	1.5	NMW
NMW 1589	Cervidae	Capreolus pygargus	M3	sin	1	NMW
NMW B 5905	Cervidae	Capreolus pygargus	M3	dex	1	NMW
NMW 25123	Cervidae	Rangifer tarandus	M1	sin	2	NMW
NMW 25123	Cervidae	Rangifer tarandus	M2	sin	2	NMW
NMW 2038	Cervidae	Rangifer tarandus	M1	dex	2	NMW
NMW 2038	Cervidae	Rangifer tarandus	M3	dex	2	NMW
ZMB_Mam_38872	Cervidae	Rangifer tarandus	M2	dex	2	ZMB_Mam
ZMB_Mam_56260	Cervidae	Rangifer tarandus	M2	sin	2	ZMB_Mam
ZMB_Mam_56260	Cervidae	Rangifer tarandus	m2	sin	2	ZMB_Mam
NMW 25123	Cervidae	Rangifer tarandus	M3	sin	3	NMW
NMW 7340	Cervidae	Rangifer tarandus	M2	sin	3	NMW
NMW 7340	Cervidae	Rangifer tarandus	M3	sin	3	NMW
NMW 2038	Cervidae	Rangifer tarandus	M2	dex	3	NMW
ZMB_Mam_56260	Cervidae	Rangifer tarandus	m2	dex	3	ZMB_Mam
ZMB_Mam_38872	Cervidae	Rangifer tarandus	M2	sin	3	ZMB_Mam
ZMB_Mam_38872	Cervidae	Rangifer tarandus	m2	dex	3	ZMB_Mam
NMW 7340	Cervidae	Rangifer tarandus	M1	sin	4	NMW
NMW 4165	Cervidae	Odocoileus virginianus	M1	sin	2	NMW
NMW 4161	Cervidae	Odocoileus virginianus	M1	dex	2	NMW
NMW 4161	Cervidae	Odocoileus virginianus	m2	dex	2	NMW
NMW 4156	Cervidae	Odocoileus virginianus	M1	sin	2	NMW
NMW 4156	Cervidae	Odocoileus virginianus	M1	sin	2	NMW
NMW 4161	Cervidae	Odocoileus virginianus	m1	dex	2	NMW
NMW 4156	Cervidae	Odocoileus virginianus	M2	sin	1.5	NMW
NMW 4165	Cervidae	Odocoileus virginianus	M2	sin	1	NMW
NMW 4165	Cervidae	Odocoileus virginianus	M3	sin	1	NMW
NMW 4161	Cervidae	Odocoileus virginianus	M2	dex	1	NMW
NMW 4161	Cervidae	Odocoileus virginianus	M3	dex	1	NMW
NMW 4161	Cervidae	Odocoileus virginianus	m3	dex	1	NMW
NMW 4156	Cervidae	Odocoileus virginianus	M2	sin	1	NMW
NMW 4156	Cervidae	Odocoileus virginianus	M3	sin	1	NMW
NMW 4156	Cervidae	Odocoileus virginianus	M3	sin	1	NMW
NMW 6027	Equidae	Equus africanus	m1	sin	4	NMW
NMW 6027	Equidae	Equus africanus	m2	sin	4	NMW
NMW 7487	Equidae	Equus africanus	M3	sin	4	NMW
NMW 7487	Equidae	Equus africanus	m3	sin	4	NMW
NMW 6027	Equidae	Equus africanus	M1	sin	5	NMW
NMW 6027	Equidae	Equus africanus	M2	sin	5	NMW
NMW 6027	Equidae	Equus africanus	M3	sin	5	NMW
NMW 6027	Equidae	Equus africanus	m3	sin	5	NMW
NMW 7487	Equidae	Equus africanus	M2	sin	5	NMW
NMW 7487	Equidae	Equus africanus	m2	sin	5	NMW
NMW 5563/ST 342	Equidae	Equus asinus	M2	sin	4	NMW
NMW 5563/ST 342	Equidae	Equus asinus	M3	sin	4	NMW
NMW 5563/ST 342	Equidae	Equus asinus	m2	sin	4	NMW
NMW 5563/ST 342	Equidae	Equus asinus	m3	sin	4	NMW
NMW 7482	Equidae	Equus burcelli	M2	sin	4	NMW
NMW 7482	Equidae	Equus burcelli	M3	sin	4	NMW
NMW 7482	Equidae	Equus burcelli	m2	sin	4	NMW
NMW 7482	Equidae	Equus burcelli	m3	sin	4	NMW
NMW 382	Equidae	Equus burcelli	m2	sin	4	NMW
NMW 7482	Equidae	Equus burcelli	M1	sin	5	NMW
NMW 7482	Equidae	Equus burcelli	m1	sin	5	NMW
NMW 382	Equidae	Equus burcelli	M1	sin	5	NMW
NMW 382	Equidae	Equus burcelli	M2	sin	5	NMW
NMW 382	Equidae	Equus burcelli	M3	sin	5	NMW
NMW 382	Equidae	Equus burcelli	m1	sin	5	NMW
NMW 382	Equidae	Equus burcelli	m3	sin	5	NMW
NMW 383	Equidae	Equus caballus	M2	sin	3.5	NMW
NMW 383	Equidae	Equus caballus	M3	sin	3	NMW
NMW 383	Equidae	Equus caballus	m3	sin	3	NMW
NMW 383	Equidae	Equus caballus	M1	sin	4	NMW
NMW 383	Equidae	Equus caballus	m2	sin	4	NMW
NMW 383	Equidae	Equus caballus	m1	sin	5	NMW
NMW 5562/B5681	Equidae	Equus grevyi	M2	sin	3.5	NMW
NMW 5562/B5681	Equidae	Equus grevyi	M3	sin	3	NMW
NMW 5562/B5681	Equidae	Equus grevyi	m3	sin	3	NMW
NMW 5562/B5681	Equidae	Equus grevyi	M1	sin	4	NMW
NMW 5562/B5681	Equidae	Equus grevyi	m1	sin	4	NMW
NMW 5562/B5681	Equidae	Equus grevyi	m2	sin	4	NMW
NMW 3061	Equidae	Equus grevyi	M3	sin	5	NMW
NMW 3061	Equidae	Equus grevyi	m3	sin	5	NMW
NMW 3061	Equidae	Equus grevyi	M2	sin	6	NMW
NMW 3061	Equidae	Equus grevyi	m2	sin	6	NMW
NMW 5566	Equidae	Equus kiang	M2	sin	3	NMW
NMW 5566	Equidae	Equus kiang	m2	sin	3	NMW
NMW 5567	Equidae	Equus kiang	M2	sin	4	NMW
NMW 5567	Equidae	Equus kiang	m2	sin	4	NMW
NMW 5566	Equidae	Equus kiang	M3	sin	4	NMW
NMW 5566	Equidae	Equus kiang	m3	sin	4	NMW
NMW 5567	Equidae	Equus kiang	M1	sin	5	NMW
NMW 5567	Equidae	Equus kiang	m1	sin	5	NMW
ZMB_Mam_32373	Giraffidae	Giraffa camelopardalis	M2	dex	1.5	ZMB_Mam
ZMB_Mam_32372	Giraffidae	Giraffa camelopardalis	M2	sin	1.5	ZMB_Mam
ZMB_Mam_84955	Giraffidae	Giraffa camelopardalis	m2	sin	1.5	ZMB_Mam
ZMB_Mam_84954	Giraffidae	Giraffa camelopardalis	m2	sin	1.5	ZMB_Mam
ZMB_Mam_32372	Giraffidae	Giraffa camelopardalis	m2	sin	1.5	ZMB_Mam
ZMB_Mam_31781	Giraffidae	Giraffa camelopardalis	M2	sin	1.5	ZMB_Mam
ZMB_Mam_84954	Giraffidae	Giraffa camelopardalis	M2	dex	1	ZMB_Mam
ZMB_Mam_31781	Giraffidae	Giraffa camelopardalis	m2	sin	1	ZMB_Mam
ZMB_Mam_84955	Giraffidae	Giraffa camelopardalis	M2	sin	0.5	ZMB_Mam
ZMB_Mam_32373	Giraffidae	Giraffa camelopardalis	m2	dex	0	ZMB_Mam
ZMB_Mam_84960	Giraffidae	Giraffa camelopardalis	M2	dex	0	ZMB_Mam
NMW 22742	Moschidae	Moschus chrysogaster	M1	sin	2	NMW
NMW 22742	Moschidae	Moschus chrysogaster	m1	sin	2	NMW
NMW 22742	Moschidae	Moschus chrysogaster	m2	sin	2	NMW
NMW 22742	Moschidae	Moschus chrysogaster	M2	sin	1	NMW
NMW 22742	Moschidae	Moschus chrysogaster	M3	sin	1	NMW
NMW 22742	Moschidae	Moschus chrysogaster	m3	sin	1	NMW
NMW 2582	Moschidae	Moschus moschiferus	M1	dex	1	NMW
NMW 2582	Moschidae	Moschus moschiferus	M2	sin	1	NMW
NMW 2582	Moschidae	Moschus moschiferus	m1	sin	1	NMW
NMW 2582	Moschidae	Moschus moschiferus	m2	sin	1	NMW
NMW 1989	Moschidae	Moschus moschiferus	M3	sin	2	NMW
NMW 1989	Moschidae	Moschus moschiferus	m3	sin	2	NMW
NMW 1989	Moschidae	Moschus moschiferus	M2	sin	3	NMW
NMW 1989	Moschidae	Moschus moschiferus	m2	sin	3	NMW
NMW 4291/ST 320	Rhinocerotidae	Diceros bicornis	M1	sin	2	NMW
NMW 4291/ST 320	Rhinocerotidae	Diceros bicornis	M2	sin	2	NMW
NMW 3086/ST 318	Rhinocerotidae	Ceratotherium simum	M1	sin	5	NMW
NMW 3086/ST 318	Rhinocerotidae	Ceratotherium simum	M2	sin	5	NMW
NMW 4296	Rhinocerotidae	Rhinoceros sondaicus	M1	sin	2	NMW
NMW 4296	Rhinocerotidae	Rhinoceros sondaicus	M2	sin	2	NMW
NMW 40827	Tragulidae	Hyemoschus aquaticus	M2	sin	2	NMW
NMW 40827	Tragulidae	Hyemoschus aquaticus	m2	sin	2	NMW
NMW 40827	Tragulidae	Hyemoschus aquaticus	m3	sin	2	NMW
NMW 5407	Tragulidae	Hyemoschus aquaticus	M1	sin	2	NMW
NMW 5407	Tragulidae	Hyemoschus aquaticus	m1	sin	2	NMW
NMW 40827	Tragulidae	Hyemoschus aquaticus	M3	sin	1	NMW
NMW 5407	Tragulidae	Hyemoschus aquaticus	M2	sin	1	NMW
NMW 5407	Tragulidae	Hyemoschus aquaticus	m2	sin	1	NMW
NMW 7595	Tragulidae	Tragulus javanicus	M1	sin	2	NMW
NMW 7595	Tragulidae	Tragulus javanicus	m1	sin	2	NMW
ZMB_Mam_42616	Tragulidae	Tragulus javanicus	M2	sin	1.5	ZMB_Mam
NMW 7595	Tragulidae	Tragulus javanicus	M2	sin	1	NMW
NMW 7595	Tragulidae	Tragulus javanicus	m2	sin	1	NMW
NMW 40818	Tragulidae	Tragulus javanicus	M2	sin	1	NMW
NMW 40818	Tragulidae	Tragulus javanicus	M3	sin	1	NMW
NMW 40818	Tragulidae	Tragulus javanicus	m2	sin	1	NMW
NMW 40818	Tragulidae	Tragulus javanicus	m3	sin	1	NMW
ZMB_Mam_42617	Tragulidae	Tragulus javanicus	M3	dex	1	ZMB_Mam
ZMB_Mam_42616	Tragulidae	Tragulus javanicus	M3	sin	1	ZMB_Mam
ZMB_Mam_42616	Tragulidae	Tragulus javanicus	m2	dex	1	ZMB_Mam
ZMB_Mam_42616	Tragulidae	Tragulus javanicus	M2	dex	1	ZMB_Mam
NMW B 6016	Tragulidae	Moschiola meminna	M2	sin	2	NMW
NMW B 6016	Tragulidae	Moschiola meminna	m3	sin	2	NMW
NMW B 6016	Tragulidae	Moschiola meminna	M3	sin	1.5	NMW
NMW 1923	Tragulidae	Tragulus napu	M1	sin	2	NMW
NMW 1923	Tragulidae	Tragulus napu	m1	sin	2	NMW
NMW 1923	Tragulidae	Tragulus napu	m2	sin	2	NMW
NMW 1923	Tragulidae	Tragulus napu	m3	sin	2	NMW
NMW B 6014	Tragulidae	Tragulus napu	M1	sin	2	NMW
NMW B 6014	Tragulidae	Tragulus napu	m1	sin	2	NMW
NMW 1923	Tragulidae	Tragulus napu	M2	sin	1.5	NMW
NMW 40826	Tragulidae	Tragulus napu	M2	sin	1.5	NMW
NMW 40826	Tragulidae	Tragulus napu	m2	sin	1.5	NMW
NMW 1923	Tragulidae	Tragulus napu	M3	sin	1	NMW
NMW B 6014	Tragulidae	Tragulus napu	M3	sin	1	NMW
NMW B 6014	Tragulidae	Tragulus napu	m2	sin	1	NMW
NMW B 6014	Tragulidae	Tragulus napu	m3	sin	1	NMW
NMW 40826	Tragulidae	Tragulus napu	M3	sin	1	NMW
NMW 40826	Tragulidae	Tragulus napu	m3	sin	1	NMW
NMW 1473	Tragulidae	Tragulus napu	M1	sin	1	NMW
NMW 1473	Tragulidae	Tragulus napu	m1	sin	1	NMW
NMW B 6014	Tragulidae	Tragulus napu	M2	sin	1	NMW
NMW 1473	Tragulidae	Tragulus napu	M2	sin	0	NMW
NMW 1473	Tragulidae	Tragulus napu	M3	sin	0	NMW
NMW 1473	Tragulidae	Tragulus napu	m2	sin	0	NMW
NMW 1473	Tragulidae	Tragulus napu	m3	sin	0	NMW
