# Supplementary material for: Palaeodietary traits of large mammals from the middle Miocene of Gračanica (Bugojno Basin, Bosnia-Herzegovina)
Source: Paleobiodivers Paleoenviron. 2020 Jun 11;100(2):457–77. doi: 10.1007/s12549-020-00435-2 (PMC7320953; doi:10.1007/s12549-020-00435-2)
Supplement: Supplementary file 3 — (XLSX 19 kb) [file 12549_2020_435_MOESM3_ESM.xlsx]

## Sheet: Sheet1
Palaeodietary traits of large mammals from the middle Miocene of Gračanica (Bugojno Basin, Bosnia-Herzegovina)
Journal: Palaeobiodiversity and Palaeoenvironments
Alexandros Xafis*, Juha Saarinen, Katharina Bastl, Doris Nagel, Friðgeir Grímsson
*corresponding author: Department of Palaeontology, Faculty of Earth Sciences, University of Vienna, 1090 Vienna, Austria
e-mail: alexandros.xafis@univie.ac.at; alxafis@gmail.com
Online Resource 3. Comparative proboscidean mesowear dataset (raw data)
Inventory number	Taxon	Population	Locality	Country	Age	Element	Sin/Dex	Mean MW
NHML (unlabelled skull, cast)	Deinotherium giganteum	Deinotherium giganteum, Dinotheriensande	Eppelsheim	Germany	Late Miocene	M2	sin	97.7
NHML M 9573 (cast)	Deinotherium giganteum	Deinotherium giganteum, Dinotheriensande	Eppelsheim	Germany	Late Miocene	m2-m3 in dentary	sin	86.6
NHML 1542 (cast)	Deinotherium giganteum	Deinotherium giganteum, Dinotheriensande	Eppelsheim	Germany	Late Miocene	m2-m3 in mandible	sin	80
NHML M 154	Deinotherium giganteum	Deinotherium giganteum, Dinotheriensande	Eppelsheim	Germany	Late Miocene	m2 (dext.)	dex	83.4
NHML M 154	Deinotherium giganteum	Deinotherium giganteum, Dinotheriensande	Eppelsheim	Germany	Late Miocene	m1-m2 in tooth row	sin	100.9
NHML 1246 (cast)	Deinotherium giganteum	Deinotherium giganteum, Dinotheriensande	Eppelsheim	Germany	Late Miocene	m1 in dentary	sin	87.8
NHML 1275 (cast)	Deinotherium giganteum	Deinotherium giganteum, Dinotheriensande	Eppelsheim	Germany	Late Miocene	m2 in dentary	sin	73.8
NHML 1274 (cast)	Deinotherium giganteum	Deinotherium giganteum, Dinotheriensande	Eppelsheim	Germany	Late Miocene	m1 in dentary	sin	86.1333
NHML 1735 (cast)	Deinotherium giganteum	Deinotherium giganteum, Dinotheriensande	Eppelsheim	Germany	Late Miocene	M1-M2 in tooth row	dex	83.2
NHML 19432 f	Deinotherium giganteum	Deinotherium giganteum, Dinotheriensande	Eppelsheim	Germany	Late Miocene	M2	sin	84.4
NHML 21269	Deinotherium giganteum	Deinotherium giganteum, Dinotheriensande	Eppelsheim	Germany	Late Miocene	m2	dex	100.1
NHML 19432 g	Deinotherium giganteum	Deinotherium giganteum, Dinotheriensande	Eppelsheim	Germany	Late Miocene	M1	sin	88.65
NHML 19432 a	Deinotherium giganteum	Deinotherium giganteum, Dinotheriensande	Eppelsheim	Germany	Late Miocene	m2	sin	87.8
NHML 1735 t (cast)	Deinotherium giganteum	Deinotherium giganteum, Dinotheriensande	Eppelsheim	Germany	Late Miocene	m3	sin	81
NHML 1738 a (cast)	Deinotherium giganteum	Deinotherium giganteum, Dinotheriensande	Eppelsheim	Germany	Late Miocene	m3	sin	87.4
NHML M 157	Deinotherium giganteum	Deinotherium giganteum, Dinotheriensande	Eppelsheim	Germany	Late Miocene	m3	dex	98.8
NHML 1753	Deinotherium giganteum	Deinotherium giganteum, Dinotheriensande	Eppelsheim	Germany	Late Miocene	m2	dex	94.4
NHML (Paulus E. P. Deraniyagala Collection)	Elephas maximus maximus	Elephas maximus, Sri Lanka		Sri Lanka	Holocene	M3	sin	140.5
NHML (Paulus E. P. Deraniyagala Collection)	Elephas maximus maximus	Elephas maximus, Sri Lanka		Sri Lanka	Holocene	M3	dex	96.5
NHML (Paulus E. P. Deraniyagala Collection)	Elephas maximus maximus	Elephas maximus, Sri Lanka		Sri Lanka	Holocene	M1/M2	sin	120.433
NHML (Paulus E. P. Deraniyagala Collection)	Elephas maximus maximus	Elephas maximus, Sri Lanka		Sri Lanka	Holocene	M1/M2	dex	123.633
NHML (Paulus E. P. Deraniyagala Collection)	Elephas maximus maximus	Elephas maximus, Sri Lanka		Sri Lanka	Holocene	m3?	dex	125.6
NHML (Paulus E. P. Deraniyagala Collection)	Elephas maximus maximus	Elephas maximus, Sri Lanka		Sri Lanka	Holocene	m1/m2	sin	123.267
NHML (Paulus E. P. Deraniyagala Collection)	Elephas maximus maximus	Elephas maximus, Sri Lanka		Sri Lanka	Holocene	m1/m2	sin	116.133
NHML (Paulus E. P. Deraniyagala Collection)	Elephas maximus maximus	Elephas maximus, Sri Lanka		Sri Lanka	Holocene	P3/P4	sin	116.7
NHML (Paulus E. P. Deraniyagala Collection)	Elephas maximus maximus	Elephas maximus, Sri Lanka		Sri Lanka	Holocene	P3/P4	dex	125.1
NHML (Paulus E. P. Deraniyagala Collection)	Elephas maximus maximus	Elephas maximus, Sri Lanka		Sri Lanka	Holocene	m2/m3	sin	128.2
NHML (Paulus E. P. Deraniyagala Collection)	Elephas maximus maximus	Elephas maximus, Sri Lanka		Sri Lanka	Holocene	M1/M2	dex	124.4
NHML (Paulus E. P. Deraniyagala Collection)	Elephas maximus maximus	Elephas maximus, Sri Lanka		Sri Lanka	Holocene	M3	dex	103.667
NHML (Paulus E. P. Deraniyagala Collection)	Elephas maximus maximus	Elephas maximus, Sri Lanka		Sri Lanka	Holocene	M3	sin	106.267
NHML 1961.1.10.3.	Elephas maximus maximus	Elephas maximus, Sri Lanka		Sri Lanka	Recent	m2	dex	90.8
NHML 1887.8.8.1.	Elephas maximus maximus	Elephas maximus, Sri Lanka		Sri Lanka	Recent	m3	sin	113.9
NHML 1936.26.1.	Elephas maximus maximus	Elephas maximus, Sri Lanka	Matugala	Sri Lanka	Recent	m3	sin	117.2
NHML 1907.11.17.1.	Elephas maximus maximus	Elephas maximus, Sri Lanka	Kantali	Sri Lanka	Recent	m3	sin	108.7
NHML 1936.6.26.5.	Elephas maximus maximus	Elephas maximus, Sri Lanka	Matugala	Sri Lanka	Recent	M1 or M2	dex	95.9667
NHML 1936.6.26.4.	Elephas maximus maximus	Elephas maximus, Sri Lanka	Matugala	Sri Lanka	Recent	M1 or M2	sin	101.75
NHML 1908.7.9.3.	Elephas maximus maximus	Elephas maximus, Borneo	British North Borneo	Borneo	Recent	m3	sin	91.8667
NHML 1908.7.9.4.	Elephas maximus maximus	Elephas maximus, Borneo	British North Borneo	Borneo	Recent	M3	sin	96.2333
NHML 1908.7.9.2.	Elephas maximus maximus	Elephas maximus, Borneo	British North Borneo	Borneo	Recent	M2-M3	dex	103.167
NHML 76.9.20.18.	Elephas maximus maximus	Elephas maximus, Borneo		Borneo	Recent	m3	dex	97.8
NHML 79.9.20.19.	Elephas maximus maximus	Elephas maximus, Borneo		Borneo	Recent	M3	dex	101.6
NHML 37242 (dext.)	Gomphotherium angustidens	Gomphotherium angustidens, Sansan	Sansan	France	Middle Miocene	M2-M3	sin + dex	112.7
NHML 40730	Gomphotherium angustidens	Gomphotherium angustidens, Sansan	Sansan	France	Middle Miocene	M2-M3	dex	112.9
NHML M 10551	Gomphotherium angustidens	Gomphotherium angustidens, Sansan	Sansan	France	Middle Miocene	M2-M3	sin	115.6
NHML 40735	Gomphotherium angustidens	Gomphotherium angustidens, Sansan	Sansan	France	Middle Miocene	m3	dex	118.35
NHML 37242	Gomphotherium angustidens	Gomphotherium angustidens, Sansan	Sansan	France	Middle Miocene	M2-M3	sin	110.6
NHML 37242	Gomphotherium angustidens	Gomphotherium angustidens, Sansan	Sansan	France	Middle Miocene	m2-m3	dex	108.9
NHML 37243	Gomphotherium angustidens	Gomphotherium angustidens, Sansan	Sansan	France	Middle Miocene	m2-m3 in dentary	dex	115.7
319M	Gomphotherium angustidens	Gomphotherium angustidens, Middle Miocene, Spain	Villaluenga, Toledo	Spain	Middle Miocene	M2	sin	111.9
331M	Gomphotherium angustidens	Gomphotherium angustidens, Middle Miocene, Spain	Villaobispo, Leon	Spain	Middle Miocene	M3	dex	126.9
927M	Gomphotherium angustidens	Gomphotherium angustidens, Middle Miocene, Spain	Burgos	Spain	Middle Miocene	m3?	sin	102.9
932M	Gomphotherium angustidens	Gomphotherium angustidens, Middle Miocene, Spain	Sacedon (Corcoles), Guadalajara	Spain	Middle Miocene	M2	dex	112.6
934M	Gomphotherium angustidens	Gomphotherium angustidens, Middle Miocene, Spain	Sacedon (Corcoles), Guadalajara	Spain	Middle Miocene	M3	sin	106.55
305M	Gomphotherium angustidens	Gomphotherium angustidens, Middle Miocene, Spain	Villaobispo, Leon	Spain	Middle Miocene	M2 posterior lophid in skull	dex	109.6
NHML M 12181	Gomphotherium cooperi	Gomphotherium cooperi, Dera Bugti	Dera Bugti	Pakistan	Early Miocene	m2 in dentary	dex	102.5
NHML M 11050 (cast)	Gomphotherium cooperi	Gomphotherium cooperi, Dera Bugti	Dera Bugti	Pakistan	Early Miocene	m3	dex	113.7
NHML M 11051 (cast)	Gomphotherium cooperi	Gomphotherium cooperi, Dera Bugti	Dera Bugti	Pakistan	Early Miocene	m2	sin	98.7
NHML M 12194	Gomphotherium cooperi	Gomphotherium cooperi, Dera Bugti	Dera Bugti	Pakistan	Early Miocene	m3	sin	105.4
NHML M 12178 (sin. and dext.)	Gomphotherium cooperi	Gomphotherium cooperi, Dera Bugti	Dera Bugti	Pakistan	Early Miocene	M1 in palate, M2 erupting	dex	107.1
NHML M 12179 (dext.)	Gomphotherium cooperi	Gomphotherium cooperi, Dera Bugti	Dera Bugti	Pakistan	Early Miocene	M2 in palated	dex	103.667
Tsavo 475	Loxodonta africana	Loxodonta africana, Tsavo East (Kenya)	Tsavo East	Kenya	Recent	m2	sin + dex	106.4
Tsavo 3467	Loxodonta africana	Loxodonta africana, Tsavo East (Kenya)	Tsavo East	Kenya	Recent	m3	sin + dex	99.8
Tsavo 3504	Loxodonta africana	Loxodonta africana, Tsavo East (Kenya)	Tsavo East	Kenya	Recent	dp4	sin + dex	99.4
Tsavo TE 270	Loxodonta africana	Loxodonta africana, Tsavo East (Kenya)	Tsavo East	Kenya	Recent	m3	sin + dex	109.85
Tsavo 2705	Loxodonta africana	Loxodonta africana, Tsavo East (Kenya)	Tsavo East	Kenya	Recent	m3	sin + dex	115.3
Tsavo 654	Loxodonta africana	Loxodonta africana, Tsavo East (Kenya)	Tsavo East	Kenya	Recent	m1	sin + dex	112.9
Tsavo C 76	Loxodonta africana	Loxodonta africana, Tsavo East (Kenya)	Tsavo East	Kenya	Recent	m2 (or 1?)	sin + dex	121.45
Tsavo 636	Loxodonta africana	Loxodonta africana, Tsavo East (Kenya)	Tsavo East	Kenya	Recent	m2	sin + dex	112.35
Tsavo 1827	Loxodonta africana	Loxodonta africana, Tsavo East (Kenya)	Tsavo East	Kenya	Recent	m3	sin + dex	114.05
Tsavo 795	Loxodonta africana	Loxodonta africana, Tsavo East (Kenya)	Tsavo East	Kenya	Recent	m3	sin + dex	119.55
Tsavo 3447	Loxodonta africana	Loxodonta africana, Tsavo East (Kenya)	Tsavo East	Kenya	Recent	m3	sin + dex	114
Tsavo 910	Loxodonta africana	Loxodonta africana, Tsavo East (Kenya)	Tsavo East	Kenya	Recent	m3	sin + dex	121.6
Tsavo 459	Loxodonta africana	Loxodonta africana, Tsavo East (Kenya)	Tsavo East	Kenya	Recent	m3	sin + dex	104.45
Tsavo 226	Loxodonta africana	Loxodonta africana, Tsavo East (Kenya)	Tsavo East	Kenya	Recent	m3	sin + dex	112.9
Tsavo 1693	Loxodonta africana	Loxodonta africana, Tsavo East (Kenya)	Tsavo East	Kenya	Recent	m3	sin + dex	103.3
Tsavo 1895	Loxodonta africana	Loxodonta africana, Tsavo East (Kenya)	Tsavo East	Kenya	Recent	m2+m3	sin + dex	107.1
Tsavo 2960	Loxodonta africana	Loxodonta africana, Tsavo East (Kenya)	Tsavo East	Kenya	Recent	m1/2	sin + dex	113.15
Tsavo 2843	Loxodonta africana	Loxodonta africana, Tsavo East (Kenya)	Tsavo East	Kenya	Recent	m2	sin + dex	106.9
Tsavo TE 290	Loxodonta africana	Loxodonta africana, Tsavo East (Kenya)	Tsavo East	Kenya	Recent	m3	sin + dex	119.9
Tsavo 478	Loxodonta africana	Loxodonta africana, Tsavo East (Kenya)	Tsavo East	Kenya	Recent	m1	sin + dex	123.05
Tsavo 520	Loxodonta africana	Loxodonta africana, Tsavo East (Kenya)	Tsavo East	Kenya	Recent	m3	sin + dex	119.15
Tsavo 828	Loxodonta africana	Loxodonta africana, Tsavo East (Kenya)	Tsavo East	Kenya	Recent	m3	sin + dex	108.65
Tsavo, big male (no Nr.)	Loxodonta africana	Loxodonta africana, Tsavo East (Kenya)	Tsavo East	Kenya	Recent	m3 and M3	sin + dex	106.65
Tsavo 3024	Loxodonta africana	Loxodonta africana, Tsavo East (Kenya)	Tsavo East	Kenya	Recent	m3	sin + dex	98.95
Tsavo 491	Loxodonta africana	Loxodonta africana, Tsavo East (Kenya)	Tsavo East	Kenya	Recent	dp4	sin + dex	111.2
Tsavo 3027	Loxodonta africana	Loxodonta africana, Tsavo East (Kenya)	Tsavo East	Kenya	Recent	dp4	sin + dex	96.7
Tsavo 3297	Loxodonta africana	Loxodonta africana, Tsavo East (Kenya)	Tsavo East	Kenya	Recent	m2	sin + dex	123.75
Tsavo 3798	Loxodonta africana	Loxodonta africana, Tsavo East (Kenya)	Tsavo East	Kenya	Recent	m3?	sin + dex	105.9
Tsavo 3090	Loxodonta africana	Loxodonta africana, Tsavo East (Kenya)	Tsavo East	Kenya	Recent	dp4	sin + dex	104.1
Tsavo 3827	Loxodonta africana	Loxodonta africana, Tsavo East (Kenya)	Tsavo East	Kenya	Recent	m3	sin + dex	112.3
Tsavo No nr.	Loxodonta africana	Loxodonta africana, Tsavo East (Kenya)	Tsavo East	Kenya	Recent	m2	sin + dex	97.95
Tsavo TE 80	Loxodonta africana	Loxodonta africana, Tsavo East (Kenya)	Tsavo East	Kenya	Recent	m2	sin + dex	92.05
RMCA 22216,	Loxodonta cyclotis	Loxodonta cyclotis, Congo	Kabi	R. D. Congo	Recent	m3 and M3 (sin. and dext.) in skull	sin + dex	104.517
NHML 47.2.27.7.	Loxodonta cyclotis	Loxodonta cyclotis, Congo	Ituri Forest	Congo	Recent	m2 (sin.),+G22 m3 erupting	sin	83.9
NHML 1918.5.12.1.	Loxodonta cyclotis	Loxodonta cyclotis, Congo	Lake Mai-Ndombe	Congo	Recent	DP4-M1	dex	106.3
NHML 1918.5.12.1.	Loxodonta cyclotis	Loxodonta cyclotis, Congo	Lake Mai-Ndombe	Congo	Recent	DP4-M1	sin	106.667
NHML 1918.5.12.1.	Loxodonta cyclotis	Loxodonta cyclotis, Congo	Lake Mai-Ndombe	Congo	Recent	dp4-m1	sin	103.9
NHML 1918.5.12.1.	Loxodonta cyclotis	Loxodonta cyclotis, Congo	Lake Mai-Ndombe	Congo	Recent	dp4-m1	dex	100.1
NHML 47.2.11.2.	Loxodonta cyclotis	Loxodonta cyclotis, Congo		Congo	Recent	M1	sin	101.75
NHML 47.2.11.2.	Loxodonta cyclotis	Loxodonta cyclotis, Congo		Congo	Recent	m1	sin	105.033
NHML 47.2.11.1.	Loxodonta cyclotis	Loxodonta cyclotis, Congo		Congo	Recent	M2	sin	98.7667
NHML 33520	Prodeinotherium bavaricum	Prodeinotherium bavaricum, France	Sansan	France	Middle Miocene	M1	sin	81.2
NHML 32529	Prodeinotherium bavaricum	Prodeinotherium bavaricum, France	Touraine	France	Middle Miocene	M3	dex	95.9
NHML M 7603	Prodeinotherium bavaricum	Prodeinotherium bavaricum, France	Pontlevoy	France	Early Miocene	M1	dex	94.8
NHML M 7604	Prodeinotherium bavaricum	Prodeinotherium bavaricum, France	Thenay	France	Early Miocene	M1	sin	90.6
NHML 29632 (cast)	Prodeinotherium bavaricum	Prodeinotherium bavaricum, France	Villefranche d'Astarac	France	Middle Miocene	m2-m3 in dentary	sin + dex	83.3
NHML 21485 (sin.)	Tetralophodon longirostris	Tetralophodon longirostris, Dinotheriensande	Eppelsheim	Germany	Late Miocene	M2 in palate	sin	105.1
NHML 21485 (dext.)	Tetralophodon longirostris	Tetralophodon longirostris, Dinotheriensande	Eppelsheim	Germany	Late Miocene	M2 in palate	dex	103.55
NHML M 2908 (cast)	Tetralophodon longirostris	Tetralophodon longirostris, Dinotheriensande	Eppelsheim	Germany	Late Miocene	M2 in palate, M1 present but heavily worn	sin	106.35
NHML M 2931 (cast)	Tetralophodon longirostris	Tetralophodon longirostris, Dinotheriensande	Eppelsheim	Germany	Late Miocene	m2 in dentary, m3 present but hardly worn	sin	110.3
NHML M 2907 (cast) (sin.)	Tetralophodon longirostris	Tetralophodon longirostris, Dinotheriensande	Eppelsheim	Germany	Late Miocene	M2 in palate, M3 present but hardly worn	sin	108.95
NHML M 2907 (cast) (dext.)	Tetralophodon longirostris	Tetralophodon longirostris, Dinotheriensande	Eppelsheim	Germany	Late Miocene	M2 in palate, M3 present but hardly worn	dex	110.533
NHML M 2936 (cast)	Tetralophodon longirostris	Tetralophodon longirostris, Dinotheriensande	Eppelsheim	Germany	Late Miocene	m2 in dentary, m3 present but hardly worn	dex	96.5
NHML M 2933 (cast)	Tetralophodon longirostris	Tetralophodon longirostris, Dinotheriensande	Eppelsheim	Germany	Late Miocene	m2 in dentary, m3 present but hardly worn	dex	110.2
NHML M 2934 (cast)	Tetralophodon longirostris	Tetralophodon longirostris, Dinotheriensande	Eppelsheim	Germany	Late Miocene	m3 in dentary	dex	97.8
NHML M 2946 (cast)	Tetralophodon longirostris	Tetralophodon longirostris, Dinotheriensande	Eppelsheim	Germany	Late Miocene	m3	dex	105.233
NHML 21846	Tetralophodon longirostris	Tetralophodon longirostris, Dinotheriensande	Eppelsheim	Germany	Late Miocene	M3	sin	110.7
NHML M 2944	Tetralophodon longirostris	Tetralophodon longirostris, Dinotheriensande	Eppelsheim	Germany	Late Miocene	m2	dex	101.433
NHML M 135	Tetralophodon longirostris	Tetralophodon longirostris, Dinotheriensande	Eppelsheim	Germany	Late Miocene	M2	dex	104.4
NHML 2927 (cast)	Tetralophodon longirostris	Tetralophodon longirostris, Dinotheriensande	Eppelsheim	Germany	Late Miocene	M2	sin	108.833
NHML 21266	Tetralophodon longirostris	Tetralophodon longirostris, Dinotheriensande	Eppelsheim	Germany	Late Miocene	lower molar frag.	dex	105.8
NHML (no nr.)	Tetralophodon longirostris	Tetralophodon longirostris, Dinotheriensande	Eppelsheim	Germany	Late Miocene	m2	sin	109.2
NHML M 356 (cast)	Tetralophodon longirostris	Tetralophodon longirostris, Dinotheriensande	Eppelsheim	Germany	Late Miocene	M2	sin	102.9
NHML M 2919 (cast)	Tetralophodon longirostris	Tetralophodon longirostris, Dinotheriensande	Eppelsheim	Germany	Late Miocene	M3	dex	109.7
NHML M 2921 (cast)	Tetralophodon longirostris	Tetralophodon longirostris, Dinotheriensande	Eppelsheim	Germany	Late Miocene	M3	sin	110.95
NHML (no nr.)	Tetralophodon longirostris	Tetralophodon longirostris, Dinotheriensande	Eppelsheim	Germany	Late Miocene	m2	dex	105.667
NHML 19435 d	Tetralophodon longirostris	Tetralophodon longirostris, Dinotheriensande	Eppelsheim	Germany	Late Miocene	M2	dex	102.267
NHML M 2930	Tetralophodon longirostris	Tetralophodon longirostris, Dinotheriensande	Eppelsheim	Germany	Late Miocene	M3	dex	103.55
NHML M 2942	Tetralophodon longirostris	Tetralophodon longirostris, Dinotheriensande	Eppelsheim	Germany	Late Miocene	m2	sin	115.15
NHML M 139	Tetralophodon longirostris	Tetralophodon longirostris, Dinotheriensande	Eppelsheim	Germany	Late Miocene	m1	dex	100.067
HLMD-Din.1063	Tetralophodon longirostris	Tetralophodon longirostris, Dinotheriensande	Esselborn	Germany	Late Miocene	m2 in mandible	sin	110.35
HLMD-Din.113	Tetralophodon longirostris	Tetralophodon longirostris, Dinotheriensande	Eppelsheim	Germany	Late Miocene	M2 in skull	sin + dex	105.692
HLMD-190	Tetralophodon longirostris	Tetralophodon longirostris, Dinotheriensande	Eppelsheim	Germany	Late Miocene	m3	sin	106.667
HLMD no nr.?	Tetralophodon longirostris	Tetralophodon longirostris, Dinotheriensande	? (Dinotheriensande)	Germany	Late Miocene	M3	dex	106.5
HLMD-Din.1064	Tetralophodon longirostris	Tetralophodon longirostris, Dinotheriensande	Kahlig bei Bemersheim	Germany	Late Miocene	m3	sin	93.55
HLMD-Din.670	Tetralophodon longirostris	Tetralophodon longirostris, Dinotheriensande	Esselborn	Germany	Late Miocene	molar fragment with 2 posterior lophids	?	90.7
HLMD-Din.573	Tetralophodon longirostris	Tetralophodon longirostris, Dinotheriensande	? (Dinotheriensande)	Germany	Late Miocene	M3	dex	97.05
HLMD-Din.504	Tetralophodon longirostris	Tetralophodon longirostris, Dinotheriensande	Dintesheim, Rheinessen	Germany	Late Miocene	M3 posterior part with 3 lophids	sin	102.8
HLMD-Din.520	Tetralophodon longirostris	Tetralophodon longirostris, Dinotheriensande	Esselborn	Germany	Late Miocene	m3? posterior fragment with 2 lophids	?	88.7
HLMD-Din.598	Tetralophodon longirostris	Tetralophodon longirostris, Dinotheriensande	Wahlheim	Germany	Late Miocene	m3 posterior part with 3x lophids	sin	95.9
Statistical results
Species name	Locality	N	Mean	Std Error	Lower 95%	Upper 95%
Gomphotherium angustidens	Gračanica	2	104.6	5.7	93.3	115.9
Prodeinotherium bavaricum	Gračanica	2	90.1	5.7	78.8	101.4
Gomphotherium cooperi	Dera Bugti	6	105.2	3.3	98.7	111.7
Gomphotherium angustidens	Sansan	7	113.5	3	107.5	119.6
Gomphotherium angustidens	Spain, middle Miocene	6	111.7	3.3	105.2	118.3
Tetralophodon longirostris	Dinotheriensande	34	104.2	1.4	101.5	106.9
Prodeinotherium bavaricum	France	5	89.2	3.6	82	96.3
Deinotherium giganteum	Dinotheriensande	17	88.4	2	84.5	92.2
Loxodonta africana	Tsavo East, Kenya	32	109.8	1.4	107	112.7
Loxodonta cyclotis	Congo	9	101.2	2.7	95.9	106.5
Elephas maximus	Sri Lanka	19	114.7	1.8	111	118.3
Elephas maximus	Borneo	5	98.1	3.6	91	105.3
