# Supplementary material for: Palaeodietary traits of large mammals from the middle Miocene of Gračanica (Bugojno Basin, Bosnia-Herzegovina)
Source: Paleobiodivers Paleoenviron. 2020 Jun 11;100(2):457–77. doi: 10.1007/s12549-020-00435-2 (PMC7320953; doi:10.1007/s12549-020-00435-2)
Supplement: Supplementary file 4 — (XLSX 18 kb) [file 12549_2020_435_MOESM4_ESM.xlsx]

## Sheet: Sheet1
Palaeodietary traits of large mammals from the middle Miocene of Gračanica (Bugojno Basin, Bosnia-Herzegovina)
Journal: Palaeobiodiversity and Palaeoenvironments
Alexandros Xafis*, Juha Saarinen, Katharina Bastl, Doris Nagel, Friðgeir Grímsson
*corresponding author: Department of Palaeontology, Faculty of Earth Sciences, University of Vienna, 1090 Vienna, Austria
e-mail: alexandros.xafis@univie.ac.at; alxafis@gmail.com
Online Resource 4. Raw data of dental microwear analysis of fossil herbivores from Gračanica
Inventory number	Order	Family	Species	Element	Sin/Dex	F.Scr.	C.Scr.	HC.Scr.	Cr.Scr.	G	S.P.	L.P.	S.P.p	L.P.p.	Total Scratches	Total Pits
NHMW 2013/0005/0001a	Perissodactyla	Equidae	Anchitherium ezquerrae	P2	sin	15	2	1	2	-	47	16	4	0	18	67
NHMW 2013/0005/0002b	Perissodactyla	Equidae	Anchitherium ezquerrae	m3	sin	15	3	1	2	+	41	12	1	0	19	54
NHMW 2013/0005/0003a	Perissodactyla	Equidae	Anchitherium ezquerrae	p2	sin	13	3.5	0	1.5	+	51	9.5	3.5	0	16.5	64
NHMW 2013/0005/0003b	Perissodactyla	Equidae	Anchitherium ezquerrae	p3	sin	15	2	0	2	-	48	13	2	0	17	63
NHMW 2013/0005/0003c	Perissodactyla	Equidae	Anchitherium ezquerrae	p4	sin	13	3.5	0	1.5	-	45	19	2.5	0	16.5	66.5
NHMW 2013/0005/0003d	Perissodactyla	Equidae	Anchitherium ezquerrae	p2	dex	15	1	0	2	+	50	21	0	0	16	71
NHMW 2013/0005/0006b	Perissodactyla	Equidae	Anchitherium ezquerrae	P2	dex	15	2	1	1	-	36	12	2	1	18	51
NHMW 2013/0005/0007	Perissodactyla	Equidae	Anchitherium ezquerrae	p4	dex	13	4	1	2	+	48	13	4	0	18	65
NHMW 2013/0005/0007	Perissodactyla	Equidae	Anchitherium ezquerrae	m1	dex	14	5	0	2	+	49	10	3	0	19	62
NHMW 2013/0006/0001a	Perissodactyla	Equidae	Anchitherium hippoides	m2	dex	14.5	2	0	2	-	47.5	13	2.5	0	16.5	63
NHMW 2013/0006/0001b	Perissodactyla	Equidae	Anchitherium hippoides	m1	dex	12.5	3.5	0	1	-	45.5	17	1.5	0	16	64
NHMW 2013/0006/0004a	Perissodactyla	Equidae	Anchitherium hippoides	m1/2	sin	13	4	0	1.5	-	43	16.5	1.5	0	17	61
NHMW 2013/0006/0004b	Perissodactyla	Equidae	Anchitherium hippoides	m1/2	dex	13.5	3	0	1.5	+	39	15	2.5	0	16.5	56.5
NHMW 2013/0006/0007	Perissodactyla	Equidae	Anchitherium hippoides	M1/2	sin	12	4	0	2	-	44	13	3	0	16	60
NHMW 2013/0006/0013	Perissodactyla	Equidae	Anchitherium hippoides	P2/3	sin	13	2	1	2	-	48	15	2	0	16	65
NHMW 2013/0003/0004	Perissodactyla	Rhinocerotidae	Brachypotherium brachypus	p3	dex	14	1.5	0	4.5	+	45	6.5	3.5	0	15.5	55
NHMW 2013/0004/0001a	Perissodactyla	Rhinocerotidae	Brachypotherium brachypus	m1	sin	10.5	1.5	0	3.5	-	53	14.5	3	0	12	70.5
NHMW 2013/0004/0001b	Perissodactyla	Rhinocerotidae	Brachypotherium brachypus	m3	sin	10.5	2	0	4.5	-	43.5	10	4	0	12.5	57.5
NHMW 2013/0004/0002	Perissodactyla	Rhinocerotidae	Brachypotherium brachypus	p4	dex	12	3.5	0	2.5	-	45	10.5	3	0	15.5	58.5
NHMW 2013/0004/0004	Perissodactyla	Rhinocerotidae	Brachypotherium brachypus	m2	dex	9.5	0.5	0.5	3.5	-	41.5	10.5	4	0	10.5	56
NHMW 2013/0004/0006	Perissodactyla	Rhinocerotidae	Brachypotherium brachypus	M2	sin	8	2	0	2	+	45	9	3	0	10	57
NHMW 2013/0004/0009	Perissodactyla	Rhinocerotidae	Brachypotherium brachypus	m2	dex	8	2	0	3	+	52	9.5	2.5	0	10	64
NHMW 2013/0012/0001a	Artiodactyla	Suidae	Bunolistriodon latidens	M2	sin	17	4	0	1	+	58	13	2	0	21	73
NHMW 2013/0012/0001a	Artiodactyla	Suidae	Bunolistriodon latidens	M3	dex	16	4	0	2	+	63	11	2	0	20	76
NHMW 2013/0012/0002	Artiodactyla	Suidae	Bunolistriodon latidens	M3	sin	16	5	1	2	+	64	6	2	0	22	72
NHMW 2013/0012/0003	Artiodactyla	Suidae	Bunolistriodon latidens	P4	sin	17	3	0	1	+	65	9	0	0	20	74
NHMW 2013/0012/0007	Artiodactyla	Suidae	Bunolistriodon latidens	M1	sin	15	7	0	2	+	65	8	0	0	22	73
NHMW 2013/0012/0007	Artiodactyla	Suidae	Bunolistriodon latidens	P4	sin	14	9	0	2	+	67	11	0	0	23	78
NHMW 2013/0012/0007	Artiodactyla	Suidae	Bunolistriodon latidens	M3	sin	18	2	0	0	+	60	10	2	0	20	72
NHMW 2013/0012/0007	Artiodactyla	Suidae	Bunolistriodon latidens	M2	sin	18	5	0	1	+	67	8	1	0	23	76
NHMW 2013/0012/0008	Artiodactyla	Suidae	Bunolistriodon latidens	m2	sin	16	4	0	1	+	62	6	1	1	20	70
NHMW 2013/0008/0001a	Artiodactyla	Suidae	Choeromorus lemuroides	P3	sin	19	4	0	0	+	72	17	4	3	23	96
NHMW 2013/0008/0001a	Artiodactyla	Suidae	Choeromorus lemuroides	P4	sin	21	5	0	0	+	72	18	4	2	26	96
NHMW 2013/0008/0001b	Artiodactyla	Suidae	Choeromorus lemuroides	M2	dex	18	5	0	0	+	79	15	3	1	23	98
NHMW 2014/0081/0001a	Artiodactyla	Suidae	Conohyus simorrensis	m1	sin	15	6	0	2	+	46	12	5	2	21	65
NHMW 2014/0081/0001b	Artiodactyla	Suidae	Conohyus simorrensis	m2	sin	11	2	0	0	+	37	25	3	3	13	68
NHMW 2014/0081/0001c	Artiodactyla	Suidae	Conohyus simorrensis	m3	sin	15	5	1	0	+	36	23	4	2	21	65
NHMW 2014/0081/0001e	Artiodactyla	Suidae	Conohyus simorrensis	m2	dex	10	4	0	0	+	58	8	2	2	14	70
NHMW 2014/0081/0001f	Artiodactyla	Suidae	Conohyus simorrensis	m3	dex	10	9	0	0	+	35	23	3	3	19	64
NHMW 2013/0011/0001	Artiodactyla	Tragulidae	Dorcatherium vindebonense	m1	sin	8	3	0	2	-	45	0	2	0	11	47
NHMW 2013/0011/0002	Artiodactyla	Tragulidae	Dorcatherium vindebonense	m2	sin	11	0	2	3	-	40	7	5	0	13	52
NHMW 2013/0011/0003	Artiodactyla	Bovidae	Eotragus ?clavatus	p4	sin	9	1.5	0	2	-	84.5	4	0	0	10.5	88.5
NHMW 2013/0011/0003	Artiodactyla	Bovidae	Eotragus ?clavatus	m3	sin	10	1.5	0	2	-	81.5	7	1	0	11.5	89.5
NHMW 2015/0011/0001	Artiodactyla	Giraffidae	Giraffokeryx sp.	p2	sin	13	1	0	3	+	58	2	3	0	14	63
NHMW 2015/0011/0002	Artiodactyla	Giraffidae	Giraffokeryx sp.	p3	sin	12	0.5	0	2.5	-	53.5	9.5	0.5	0	12.5	63.5
NHMW 2013/0002/0001	Proboscidea	Gomphotheriidae	Gomphotherium angustidens	m3	sin	14	2.5	0	2	-	43	10	2.5	0	16.5	55.5
NHMW 2013/0002/0003	Proboscidea	Gomphotheriidae	Gomphotherium angustidens	M3	dex	13.5	3.5	0	2	-	51	2.5	0	0	17	53.5
NHMW 2013/0003/0003	Perissodactyla	Rhinocerotidae	Hispanotherium cf. matritense	m3	sin	16.5	4.5	0	3.5	-	43	7	4.5	2	21	56.5
NHMW 2013/0003/0003	Perissodactyla	Rhinocerotidae	Hispanotherium cf. matritense	p2	sin	18	3	0	4	-	42	10	6	0	21	58
NHMW 2013/0003/0003	Perissodactyla	Rhinocerotidae	Hispanotherium cf. matritense	p3	sin	14.5	4	0.5	2.5	-	43.5	11.5	6	1	19	62
NHMW 2013/0003/0003	Perissodactyla	Rhinocerotidae	Hispanotherium cf. matritense	p4	sin	15	4	0	2	-	43	8	5	4	19	60
NHMW 2013/0003/0008	Perissodactyla	Rhinocerotidae	Lartetotherium sansaniense	m3	dex	14	3	0	3	-	67	15	4	0	17	86
NHMW 2013/0003/0010	Perissodactyla	Rhinocerotidae	Lartetotherium sansaniense	P2	sin	16	3	0	5	-	70	18	8	0	19	96
NHMW 2013/0007/0001	Artiodactyla	Palaeomerycidae	Palaeomerycidae indet	M2/3	sin	8.5	2.5	0	1	+	55	7.5	3.5	2	11	68
NHMW 2013/0007/0003	Artiodactyla	Palaeomerycidae	Palaeomerycidae indet	p4	dex	9	0	0	1	+	60	6	2	0	9	68
NHMW 2013/0007/0004	Artiodactyla	Palaeomerycidae	Palaeomerycidae indet	p3	dex	8	1	0	2	-	61	7	3	0	9	71
NHMW 2013/0003/0001a	Perissodactyla	Rhinocerotidae	Plesiaceratherium balkanicum	m2	sin	11	2.5	0	4	-	51	8	3	0.5	13.5	62.5
NHMW 2013/0003/0001b	Perissodactyla	Rhinocerotidae	Plesiaceratherium balkanicum	m3	sin	10.5	0.5	0	1.5	-	42	11	3.5	0.5	11	57
NHMW 2013/0003/0002a	Perissodactyla	Rhinocerotidae	Plesiaceratherium balkanicum	M2	sin	11	2	1	2	-	46	10	6	2	14	64
NHMW 2013/0003/0002b	Perissodactyla	Rhinocerotidae	Plesiaceratherium balkanicum	M3	sin	10	2	1	4	-	40	9	5	1	13	55
NHMW 2013/0003/0006a	Perissodactyla	Rhinocerotidae	Plesiaceratherium balkanicum	P4	sin	11	1	0	3	-	38	12	6	1	12	57
NHMW 2013/0003/0006b	Perissodactyla	Rhinocerotidae	Plesiaceratherium balkanicum	P3	sin	8	0	0	3	-	49	12	4	0	8	65
NHMW 2013/0003/0009	Perissodactyla	Rhinocerotidae	Plesiaceratherium balkanicum	M1	dex	15	0	0	4	-	41	9	5	3	15	58
NHMW 2012/0153/0001a	Proboscidea	Deinotheriidae	Prodeinotherium bavaricum	p3	sin	13	1.5	0	2	-	72	8	2	0	14.5	82
NHMW 2012/0153/0001b	Proboscidea	Deinotheriidae	Prodeinotherium bavaricum	p3	dex	15	0	0	1	-	77	6	0	0	15	83
NHMW 2012/0153/0001c	Proboscidea	Deinotheriidae	Prodeinotherium bavaricum	m2	dex	9	2.5	0	1.5	-	69.5	8.5	2.5	0	11.5	80.5
NHMW 2012/0153/0001d	Proboscidea	Deinotheriidae	Prodeinotherium bavaricum	m3	dex	13.5	0.5	0	1	-	74.5	8.5	0.5	0	14	83.5
NHMW 2013/0001/0001b	Proboscidea	Deinotheriidae	Prodeinotherium bavaricum	p4	sin	12.5	2.5	0	1	-	75.5	4	0.5	0	15	80
NHMW 2013/0001/0002	Proboscidea	Deinotheriidae	Prodeinotherium bavaricum	P4	sin	12	0	0	1.5	-	75	4.5	0.5	0	12	80
NHMW 2013/0001/0003	Proboscidea	Deinotheriidae	Prodeinotherium bavaricum	P4	sin	12.5	3	0	1	-	79.5	6	2	0	15.5	87.5
NHMW 2018/0043/0002	Proboscidea	Deinotheriidae	Prodeinotherium bavaricum	P3	sin	10.5	1.5	0	1.5	-	73	3	0	0	12	76
