# Supplementary material for: Palaeodietary traits of large mammals from the middle Miocene of Gračanica (Bugojno Basin, Bosnia-Herzegovina)
Source: Paleobiodivers Paleoenviron. 2020 Jun 11;100(2):457–77. doi: 10.1007/s12549-020-00435-2 (PMC7320953; doi:10.1007/s12549-020-00435-2)
Supplement: Supplementary file 5 — s (XLSX 12 kb) [file 12549_2020_435_MOESM5_ESM.xlsx]

## Sheet: Sheet1
Palaeodietary traits of large mammals from the middle Miocene of Gračanica (Bugojno Basin, Bosnia-Herzegovina)
Journal: Palaeobiodiversity and Palaeoenvironments
Alexandros Xafis*, Juha Saarinen, Katharina Bastl, Doris Nagel, Friðgeir Grímsson
*corresponding author: Department of Palaeontology, Faculty of Earth Sciences, University of Vienna, 1090 Vienna, Austria
e-mail: alexandros.xafis@univie.ac.at; alxafis@gmail.com
Online resource 5. Raw data of dental microwear analysis of fossil carnivores from Gračanica (raw data)
Inventory number	Family	Species	Element	Sin/Dex	S.P.	L.P.	P.P	F.Scr.	C.Scr.	HC.Scr.	Cr.Scr	G	Total pits	Total scratches
NHMW 2015/0009/0001b	Amphicyonidae	Amphicyon giganteus	m2	dex	112.5	17.5	0	1	7	1.5	1.5	1	130	9.5
NHMW 2015/0009/0001b	Amphicyonidae	Amphicyon giganteus	m1	dex	113	20.5	0	1	8	2.5	1.5	1	133.5	11.5
NHMW 2013/0009/0002b	Hemicyonidae	Hemicyon goeriachensis	M1	sin	94.5	13	0	0	6	1	3	1	107.5	7
NHMW 2015/0008/0002a	Hemicyonidae	Hemicyon goeriachensis	P4	sin	92.5	11.5	0	0.5	7	0.5	1.5	1	104	8
NHMW 2013/0009/0002a	Hemicyonidae	Hemicyon goeriachensis	m1	sin	92	12.5	0	2.5	5.5	0	1	1	104.5	8
NHMW 2013/0009/0002c	Hemicyonidae	Hemicyon goeriachensis	P4	sin	91	13	0.5	2	5.5	0.5	0.5	0	104.5	8
NHMW 2015/0008/0001b	Hemicyonidae	Hemicyon goeriachensis	M2	sin	95	11.5	1	1	6	1.5	1.5	1	107.5	8.5
NHMW 2013/0009/0002b	Hemicyonidae	Hemicyon goeriachensis	m2	dex	96.5	12.5	0.5	0.5	6.5	1.5	3	1	109.5	8.5
NHMW 2013/0009/0001a	Hemicyonidae	Hemicyon goeriachensis	m1	dex	95	13	0	1.5	6.5	0.5	0.5	1	108	8.5
NHMW 2015/0008/0002c	Hemicyonidae	Hemicyon goeriachensis	M2	dex	92.5	11	1	1.5	6.5	1.5	0	1	104.5	9.5
NHMW 2013/0009/0001e	Hemicyonidae	Hemicyon goeriachensis	p4	sin	91	14.5	0	1.5	7	1.5	2	0	105.5	10
NHMW 2015/0007/0001	Precrocutidae	Percrocuta miocenica	p3	sin	112	8	0	0	7.5	0.5	1	0	120	8
NHMW 2015/0007/0001	Precrocutidae	Percrocuta miocenica	p4	sin	116	7.5	0	0	7	1.5	1	1	123.5	8.5
NHMW 2015/0007/0001	Precrocutidae	Percrocuta miocenica	m1	sin	117	6	0	0	7.5	2	1.5	1	123	9.5
NHMW 2015/0010/0001	Ursidae	Ursavus brevirhinus	m2	dex	100.5	21	0	0.5	1.5	1	0	0	121.5	3
